# Supplementary material for: Aspirin-responsive gene switch regulating therapeutic protein expression
Source: Nat Commun. 2025 Feb 27;16:2028. doi: 10.1038/s41467-025-57275-x (PMC11868571; doi:10.1038/s41467-025-57275-x)
Supplement: Supplementary file 3 — Supplementary Data 1 [file 41467_2025_57275_MOESM3_ESM.xlsx]

## Sheet: Supplementary Data 1
Supplementary Data 1. Plasmids used and designed in this study.
Plasmid	Description	References
BB6-BlastR	SB100X-specific transposon containing a constitutive BlastR and iRFP expression unit.	Huang et al. 1
	(ITR-MCS:PhCMV-BlastR-P2A-iRFP-pA-ITR).
BB6-PuroR	﻿SB100X-specific transposon containing a constitutive ECFP and PuroR expression unit.	Huang et al. 1
	(ITR-MCS:PRPBSA-ECFP-P2A-PuroR-pA-ITR).
BB6-ZeoR	SB100X-specific transposon containing a constitutive ZeoR and mRuby expression unit.	Huang et al. 1
	(ITR-MCS-pA: PhCMV-ZeoR-P2A-mRuby-pA-ITR).
H107	Constitutive mammalian expression vector.	ObiO, Shanghai
	(PhCMV-eGFP-3FLAG:PmPGK-ZeoR-pA).
Mkp37	Constitutive mammalian TetR-Elk1 fusion protein expression vector. (PhCMV-TetR-Elk1-pA).	Keeley et al.2
pcDNA3.1(+)	Constitutive mammalian expression vector ﻿containing a NeoR resistance gene. (PhCMV-MCS-pA).	Thermo Fisher Scientific, CA
pCMV-T7-SB100	Constitutive SB100X expression vector. (PhCMV-SB100X-pA) (Addgene no. 34879).	Mates et al.3,4
pCK53	CRE-driven SEAP expression vector. (PCRE-SEAP-pA).	Kemmer et al.5
pdCas9-VPR	Constitutive dCas9-VPR expression vector. (PhCMV- dCas9-VPR-pA) (Addgene no. 63798).	Chavez et al.6
phIR	Constitutive mammalian expression vector containing human insulin receptor (hIR) gene.	Ray et al. 7
	(PhCMV-hIR-pA).
pLeo1403	Mammalian reporter plasmid for TetR-Elk1-induced NLuc expression. (OTetR-PhCMVmin-NLuc-pA).	Maysam et al.8
pMF111	Mammalian reporter plasmid for TetR-Elk1-induced SEAP expression. (﻿PTRE-SEAP-pA).	Fussenegger et al.9
﻿pMX256	SB100X-specific transposon containing a PNFAT5-driven SEAP and mouse insulin expression unit and a constitutive eGFP and ZeoR expression unit. (ITR-PNFAT5-SEAP-P2A-mINS-pA:PRPBSA-eGFP-P2A-ZeoR-pA-ITR).	Xie et al.10
pXS101	SB100X-specific transposon containing a constitutive mammalian promotor-driven CREB1-TetR stable expression vector in mammalian cells. (ITR-PhCMV-CREB1-TetR-2A-mCherry-2A-PuroR-pA-ITR).	Xue et al.11
pJH3	Constitutive mammalian SEAP expression vector. (PhCMV-SEAP-pA).	Huang et al. 1
pJH4	Constitutive mammalian eGFP expression vector. (PhCMV-eGFP-pA).	Huang et al. 1
pJH5	Constitutive mammalian mCherry expression vector. (PhCMV-mCherry-pA).	Huang et al. 1
pJH42	Constitutive SB100X expression vector. (PhCMV-SB100X-pA).	Huang et al. 1
pJH43	Constitutive mammalian expression vector ﻿containing a NeoR resistance gene. (PSV40-MCS-pA).	Huang et al. 12
pJH44	Constitutive mammalian expression vector ﻿containing a NeoR resistance gene. (PEF-1α-MCS-pA).	Huang et al. 12
pJH45	Constitutive mammalian expression vector ﻿containing a NeoR resistance gene. (PmPGK-MCS-pA).	Huang et al.12
pJH53	Constitutive mammalian expression vector ﻿containing NLuc reporter and mouse insulin gene. (PhCMV-NLuc-P2A-mINS-pA).	Huang et al. 12
pJH57	Constitutive Nano luciferase (NLuc) expression vector. (PhCMV-NLuc-pA).	Huang et al. 12
pJH84	Constitutive mammalian expression vector ﻿containing a TetR-VP16 cassette. (PSV40-MCS-TetR-VP16-pA).	Huang et al. Unpublished.
pJH85	Constitutive mammalian expression vector ﻿containing a TetR-VP64 cassette. (PSV40-MCS-TetR-VP64-pA).	Huang et al. Unpublished.
pJH86	Constitutive mammalian expression vector ﻿containing a TetR-VPR cassette. (PSV40-MCS-TetR-VPR-pA).	Huang et al. Unpublished.
pJH86-2	Constitutive mammalian expression vector ﻿containing a TetR-VPR cassette. (PhCMV-MCS-TetR-VPR-pA).	Huang et al. Unpublished.
pJH100	Constitutive mammalian expression vector ﻿containing a Myr tag. (PSV40-Myr-MCS-pA).	Huang et al. Unpublished.
pJH530	Mammalian reporter vector encoding PCRE-driven secreted GLP-1-FC-P2A-NLuc expression. (OCRE-PhCMVmin-GLP-1-FC-P2A-NLuc-pA).	Huang et al. Unpublished.
pVH238-1	Constitutive VanR-VP16 expression vector. (PmPGK1-VanR-VP16-pA).	Haellman et al. 13
pVH238-2	Constitutive VanR-VP16 expression vector. (PhEF1a-VanR-VP16-pA).	Haellman et al. 13
pVH261	Constitutive VanR-FL1-VP16 expression vector contain a flexible GGGGS-linker. (PmPGK1-VanR-FL1-VP16-pA).	Haellman et al. 13
pVH262	Constitutive VanR-FL2-VP16 expression vector contain a flexible GGGGSGGGGS-linker. (PmPGK1-VanR-FL2-VP16-pA).	Haellman et al. 13
pVH263	Constitutive VanR-RL1-VP16 expression vector contain a rigid EAAAK-linker. (PmPGK1-VanR-RL1-VP16-pA).	Haellman et al. 13
pVH294-1.1	Reporter vector encoding PVanO2-driven secreted NLuc expression. (OVanO2-Pmin-SP-NLuc-pA).	Haellman et al. 13
pJH101	Mammalian constitutive AtNPR1 expression vector. (PhCMV-AtNPR1-pA).	This work.
	The fragment was PCR-amplified from synthesized template with OJH101-GF and OJH101-GR, and cloned into pJH1 (digested by SpeI/BamHI) by Gibson assembly.
pJH102	Mammalian constitutive AtNPR3 expression vector. (PhCMV-AtNPR3-pA).	This work.
	The fragment was PCR-amplified from synthesized template with OJH102-GF and OJH102-GR, and cloned into pJH1 (digested by SpeI/BamHI) by Gibson assembly.
pJH103	Mammalian constitutive AtNPR4 expression vector. (PhCMV-AtNPR4-pA).	This work.
	The fragment was PCR-amplified from synthesized template with OJH103-GF and OJH103-GR, and cloned into pJH1 (digested by SpeI/BamHI) by Gibson assembly.
pJH127	Mammalian constitutive AtNPR1-TetR-VP64 expression vector. (PSV40-AtNPR1-TetR-VP64-pA).	This work.
	The fragment was PCR-amplified from synthesized template with OJH127/131-GF and OJH127/131-GR, and cloned into pJH85 (digested by EcoRI/SpeI) by Gibson assembly.
pJH128	Mammalian constitutive AtNPR1-T1-TetR-VP64 expression vector. (PhCMV-AtNPR1-T1-TetR-VP64-pA).	This work.
	The fragment was PCR-amplified from synthesized template with OJH128/135-GF and OJH128/35-GR, and cloned into pJH85 (digested by EcoRI/SpeI) by Gibson assembly.
pJH129	Mammalian constitutive AtNPR1-T2-TetR-VP64 expression vector. (PhCMV-AtNPR1-T2-TetR-VP64-pA).	This work.
	The fragment was PCR-amplified from synthesized template with OJH129/36-GF and OJH129/36-GR, and cloned into pJH85 (digested by EcoRI/SpeI) by Gibson assembly.
pJH130	Mammalian constitutive AtNPR1-T3-TetR-VP64 expression vector. (PhCMV-AtNPR1-T3-TetR-VP64-pA).	This work.
	The fragment was PCR-amplified from synthesized template with OJH130/37-GF and OJH130/37-GR, and cloned into pJH85 (digested by EcoRI/SpeI) by Gibson assembly.
pJH131	Mammalian constitutive AtNPR1-TetR-VPR expression vector. (PhCMV-AtNPR1-TetR-VPR-pA).	This work.
	The fragment was PCR-amplified from synthesized template with OJH127/131-GF and OJH127/131-GR, and cloned into pJH86-2 (digested by EcoRI/SpeI) by Gibson assembly.
pJH132	Mammalian constitutive AtNPR1 expression vector. (PhCMV-AtNPR1-pA).	This work.
	The fragment was PCR-amplified from synthesized template with OJH132-GF and OJH132-GR, and cloned into pJH1 (digested by SpeI/BamHI) by Gibson assembly.
pJH133	Mammalian constitutive AtNPR3 expression vector. (PhCMV-AtNPR3-pA).	This work.
	The fragment was PCR-amplified from synthesized template with OJH133-GF and OJH133-GR, and cloned into pJH1 (digested by SpeI/BamHI) by Gibson assembly.
pJH134	Mammalian constitutive AtNPR4 expression vector. (PhCMV-AtNPR4-pA).	This work.
	The fragment was PCR-amplified from synthesized template with OJH134-GF and OJH134-GR, and cloned into pJH1 (digested by SpeI/BamHI) by Gibson assembly.
pJH135	Mammalian constitutive AtNPR1-T1-TetR-VPR expression vector. (PhCMV-AtNPR1-T1-TetR-VPR-pA).	This work.
	The fragment was PCR-amplified from synthesized template with OJH128/135-GF and OJH128/35-GR, and cloned into pJH86-2 (digested by EcoRI/SpeI) by Gibson assembly.
pJH136	Mammalian constitutive AtNPR1-T2-TetR-VPR expression vector. (PhCMV-AtNPR1-T2-TetR-VPR-pA).	This work.
	The fragment was PCR-amplified from synthesized template with OJH129/36-GF and OJH129/36-GR, and cloned into pJH86-2 (digested by EcoRI/SpeI) by Gibson assembly.
pJH137	Mammalian constitutive AtNPR1-T3-TetR-VPR expression vector. (PhCMV-AtNPR1-T3-TetR-VPR-pA).	This work.
	The fragment was PCR-amplified from synthesized template with OJH130/37-GF and OJH130/37-GR, and cloned into pJH86-2 (digested by EcoRI/SpeI) by Gibson assembly.
pJH138	Mammalian constitutive AtNPR1 expression vector containing Myr tag. (PSV40-Myr-AtNPR1-pA).	This work.
	The fragment was PCR-amplified from synthesized template with OJH138-GF and OJH138-GR, and cloned into pJH100 (digested by SpeI/BamHI) by Gibson assembly.
pJH139	Mammalian constitutive AtNPR1-T1 expression vector containing Myr tag. (PSV40-Myr-AtNPR1-T1-pA).	This work.
	The fragment was PCR-amplified from synthesized template with OJH139-GF and OJH139-GR, and cloned into pJH100 (digested by SpeI/BamHI) by Gibson assembly.
pJH140	Mammalian constitutive AtNPR1-T2 expression vector containing Myr tag. (PSV40-Myr-AtNPR1-T2-pA).	This work.
	The fragment was PCR-amplified from synthesized template with OJH140-GF and OJH140-GR, and cloned into pJH100 (digested by SpeI/BamHI) by Gibson assembly.
pJH141	Mammalian constitutive AtNPR1-T3 expression vector containing Myr tag. (PSV40-Myr-AtNPR1-T3-pA).	This work.
	The fragment was PCR-amplified from synthesized template with OJH138-GF and OJH138-GR, and cloned into pJH100 (digested by SpeI/BamHI) by Gibson assembly.
pJH142	Mammalian constitutive AtNPR4-TetR-VP64 expression vector. (PSV40-AtNPR4-TetR-VP64-pA).	This work.
	The fragment was PCR-amplified from synthesized template with OJH142-GF and OJH142-GR, and cloned into pJH85 (digested by EcoRI/SpeI) by Gibson assembly.
pJH143	Mammalian constitutive AtNPR4-T1-TetR-VP64 expression vector. (PSV40-AtNPR4-T1-TetR-VP64-pA).	This work.
	The fragment was PCR-amplified from synthesized template with OJH143-GF and OJH143-GR, and cloned into pJH85 (digested by EcoRI/SpeI) by Gibson assembly.
pJH144	Mammalian constitutive AtNPR4-T2-TetR-VP64 expression vector. (PSV40-AtNPR4-T2-TetR-VP64-pA).	This work.
	The fragment was PCR-amplified from synthesized template with OJH144-GF and OJH144-GR, and cloned into pJH85 (digested by EcoRI/SpeI) by Gibson assembly.
pJH145	Mammalian constitutive AtNPR4-T3-TetR-VP64 expression vector. (PSV40-AtNPR4-T3-TetR-VP64-pA).	This work.
	The fragment was PCR-amplified from synthesized template with OJH145-GF and OJH145-GR, and cloned into pJH85 (digested by EcoRI/SpeI) by Gibson assembly.
pJH154	Mammalian constitutive AtNPR3 expression vector. (PSV40-AtNPR3-pA).	This work.
	The fragment was PCR-amplified from synthesized template with OJH154-GF and OJH154-GR, and cloned into pJH85 (digested by EcoRI/SpeI) by Gibson assembly.
pJH155	Mammalian constitutive AtNPR3-T1-TetR-VP64 expression vector. (PSV40-AtNPR3-T1-TetR-VP64-pA).	This work.
	The fragment was PCR-amplified from synthesized template with OJH155-GF and OJH155-GR, and cloned into pJH85 (digested by EcoRI/SpeI) by Gibson assembly.
pJH156	Mammalian constitutive AtNPR3-T2-TetR-VP64 expression vector. (PSV40-AtNPR3-T2-TetR-VP64-pA).	This work.
	The fragment was PCR-amplified from synthesized template with OJH156-GF and OJH156-GR, and cloned into pJH85 (digested by EcoRI/SpeI) by Gibson assembly.
pJH157	Mammalian constitutive AtNPR3-T3-TetR-VP64 expression vector. (PSV40-AtNPR3-T3-TetR-VP64-pA).	This work.
	The fragment was PCR-amplified from synthesized template with OJH157-GF and OJH157-GR, and cloned into pJH85 (digested by EcoRI/SpeI) by Gibson assembly.
pJH162	Mammalian constitutive AtNPR3 expression vector containing Myr tag. (PSV40-Myr-AtNPR3-pA).	This work.
	The fragment was PCR-amplified from synthesized template with OJH162-GF and OJH162-GR, and cloned into pJH100 (digested by SpeI/BamHI) by Gibson assembly.
pJH163	Mammalian constitutive AtNPR3-T1 expression vector containing Myr tag. (PSV40-Myr-AtNPR3-T1-pA).	This work.
	The fragment was PCR-amplified from synthesized template with OJH163-GF and OJH163-GR, and cloned into pJH100 (digested by SpeI/BamHI) by Gibson assembly.
pJH164	Mammalian constitutive AtNPR3-T2 expression vector containing Myr tag. (PSV40-Myr-AtNPR3-T2-pA).	This work.
	The fragment was PCR-amplified from synthesized template with OJH164-GF and OJH164-GR, and cloned into pJH100 (digested by SpeI/BamHI) by Gibson assembly.
pJH165	Mammalian constitutive AtNPR3-T3 expression vector containing Myr tag. (PSV40-Myr-AtNPR3-T3-pA).	This work.
	The fragment was PCR-amplified from synthesized template with OJH165-GF and OJH165-GR, and cloned into pJH100 (digested by SpeI/BamHI) by Gibson assembly.
pJH175	Mammalian constitutive AtNPR4339-532-TetR-VP64 expression vector. (PSV40-AtNPR4339-532-TetR-VP64-pA).	This work.
	The fragment was PCR-amplified from synthesized template with OJH175-GF and OJH175-GR, and cloned into pJH85 (digested by EcoRI/SpeI) by Gibson assembly.
pJH176	Mammalian constitutive AtNPR4339-541-TetR-VP64 expression vector. (PSV40-AtNPR4339-541-TetR-VP64-pA).	This work.
	The fragment was PCR-amplified from synthesized template with OJH175-GF and OJH176-GR, and cloned into pJH85 (digested by EcoRI/SpeI) by Gibson assembly.
pJH177	Mammalian constitutive AtNPR4339-551-TetR-VP64 expression vector. (PSV40-AtNPR4339-551-TetR-VP64-pA).	This work.
	The fragment was PCR-amplified from synthesized template with OJH175-GF and OJH177-GR, and cloned into pJH85 (digested by EcoRI/SpeI) by Gibson assembly.
pJH178	Mammalian constitutive AtNPR4339-561-TetR-VP64 expression vector. (PSV40-AtNPR4339-561-TetR-VP64-pA).	This work.
	The fragment was PCR-amplified from synthesized template with OJH175-GF and OJH178-GR, and cloned into pJH85 (digested by EcoRI/SpeI) by Gibson assembly.
pJH179	Mammalian constitutive AtNPR4349-532-TetR-VP64 expression vector. (PSV40-AtNPR4349-532-TetR-VP64-pA).	This work.
	The fragment was PCR-amplified from synthesized template with OJH179-GF and OJH179-GR, and cloned into pJH85 (digested by EcoRI/SpeI) by Gibson assembly.
pJH180	Mammalian constitutive AtNPR4349-541-TetR-VP64 expression vector. (PSV40-AtNPR4349-541-TetR-VP64-pA).	This work.
	The fragment was PCR-amplified from synthesized template with OJH179-GF and OJH176-GR, and cloned into pJH85 (digested by EcoRI/SpeI) by Gibson assembly.
pJH181	Mammalian constitutive AtNPR4349-551-TetR-VP64 expression vector. (PSV40-AtNPR4349-551-TetR-VP64-pA).	This work.
	The fragment was PCR-amplified from synthesized template with OJH179-GF and OJH177-GR, and cloned into pJH85 (digested by EcoRI/SpeI) by Gibson assembly.
pJH182	Mammalian constitutive AtNPR4349-561-TetR-VP64 expression vector. (PSV40-AtNPR4349-561-TetR-VP64-pA).	This work.
	The fragment was PCR-amplified from synthesized template with OJH179-GF and OJH178-GR, and cloned into pJH85 (digested by EcoRI/SpeI) by Gibson assembly.
pJH183	Mammalian constitutive AtNPR4357-532-TetR-VP64 expression vector. (PSV40-AtNPR4357-532-TetR-VP64-pA).	This work.
	The fragment was PCR-amplified from synthesized template with OJH183-GF and OJH175-GR, and cloned into pJH85 (digested by EcoRI/SpeI) by Gibson assembly.
pJH184	Mammalian constitutive AtNPR4357-541-TetR-VP64 expression vector. (PSV40-AtNPR4357-541-TetR-VP64-pA).	This work.
	The fragment was PCR-amplified from synthesized template with OJH183-GF and OJH176-GR, and cloned into pJH85 (digested by EcoRI/SpeI) by Gibson assembly.
pJH185	Mammalian constitutive AtNPR4357-561-TetR-VP64 expression vector. (PSV40-AtNPR4357-561-TetR-VP64-pA).	This work.
	The fragment was PCR-amplified from synthesized template with OJH183-GF and OJH178-GR, and cloned into pJH85 (digested by EcoRI/SpeI) by Gibson assembly.
pJH186	Mammalian constitutive AtNPR4370-532-TetR-VP64 expression vector. (PSV40-AtNPR4370-532-TetR-VP64-pA).	This work.
	The fragment was PCR-amplified from synthesized template with OJH186-GF and OJH175-GR, and cloned into pJH85 (digested by EcoRI/SpeI) by Gibson assembly.
pJH187	Mammalian constitutive AtNPR4370-541-TetR-VP64 expression vector. (PSV40-AtNPR4370-541-TetR-VP64-pA).	This work.
	The fragment was PCR-amplified from synthesized template with OJH186-GF and OJH176-GR, and cloned into pJH85 (digested by EcoRI/SpeI) by Gibson assembly.
pJH188	Mammalian constitutive AtNPR4370-551-TetR-VP64 expression vector. (PSV40-AtNPR4370-551-TetR-VP64-pA).	This work.
	The fragment was PCR-amplified from synthesized template with OJH186-GF and OJH177-GR, and cloned into pJH85 (digested by EcoRI/SpeI) by Gibson assembly.
pJH189	Mammalian constitutive AtNPR4370-561-TetR-VP64 expression vector. (PSV40-AtNPR4370-561-TetR-VP64-pA).	This work.
	The fragment was PCR-amplified from synthesized template with OJH186-GF and OJH178-GR, and cloned into pJH85 (digested by EcoRI/SpeI) by Gibson assembly.
pJH196	Mammalian constitutive AtNPR4339-541-VanR-VP16 expression vector. (PSV40-AtNPR4339-541-VanR-VP16-pA).	This work.
	The AtNPR4 fragment was PCR-amplified from synthesized template with OJH196-NPR4-GF and OJH196-NPR4-GR, and the VanR-VP16 fragment was PCR-amplified from pVH261 with OJH196-VanR-GF and OJH196-VP16-GR, then the two fragments were cloned into pJH84 (digested by EcoRI/BamHI) by Gibson assembly.
pJH197	Mammalian constitutive AtNPR4339-541-VanR-VP64 expression vector. (PSV40-AtNPR4339-541-VanR-VP64-pA).	This work.
	The AtNPR4 fragment was PCR-amplified from synthesized template with OJH196-NPR4-GF and OJH196-NPR4-GR, and the VanR fragment was PCR-amplified from pVH261 with OJH196-VanR-GF and OJH197-VanR-GR, then the two fragments were cloned into pJH85 (digested by EcoRI/NheI) by Gibson assembly.
pJH198	Mammalian constitutive AtNPR4339-541-VanR-VPR expression vector. (PSV40-AtNPR4339-541-VanR-VPR-pA).	This work.
	The AtNPR4 fragment was PCR-amplified from synthesized template with OJH196-NPR4-GF and OJH196-NPR4-GR, and the VanR fragment was PCR-amplified from pVH261 with OJH196-VanR-GF and OJH197-VanR-GR, then the two fragments were cloned into pJH86 (digested by EcoRI/NheI) by Gibson assembly.
pJH201	SB100X-specific transposon containing mammalian constitutive Myr-AtNPR1-T2 expression unit and a constitutive BlastR and iRFP expression unit in BB6-BlastR.	This work.
	(ITR-PSv40-Myr-AtNPR1-T2-pA:PhCMV-BlastR-P2A-iRFP-pA-ITR).
	The fragment was digested from pJH140 with MluI and HindIII restriction enzymes and cloned into BB6-BlastR (digested by MluI/HindIII) by T4 ligation.
pJH202	SB100X-specific transposon containing mammalian constitutive Myr-AtNPR1-T2 expression unit and a constitutive ZeoR and mRuby expression unit in BB6-ZeoR.	This work.
	(ITR-PSV40-Myr-AtNPR1-T2-pA: PhCMV-ZeoR-P2A-mRuby-pA-ITR).
	The fragment was digested from pJH140 with MluI and HindIII restriction enzymes and cloned into BB6-ZeoR (digested by MluI/HindIII) by T4 ligation.
pJH203	SB100X-specific transposon containing mammalian constitutive AtNPR4-T2-VanR-VP16 expression unit and a constitutive BlastR and iRFP expression unit in BB6-BlastR.	This work.
	(ITR-PSV40-AtNPR4-T2-VanR-VP16-pA:PhCMV-BlastR-P2A-iRFP-pA-ITR).
	The fragment was digested from pJH196 with MluI and HindIII restriction enzymes and cloned into BB6-BlastR (digested by MluI/HindIII) by T4 ligation.
pJH204	SB100X-specific transposon containing mammalian constitutive AtNPR4-T2-VanR-VP16 expression unit and a constitutive ZeoR and mRuby expression unit in BB6-ZeoR.	This work.
	(ITR-PSV40-AtNPR4-T2-VanR-VP16-pA: PhCMV-ZeoR-P2A-mRuby-pA-ITR).
	The fragment was digested from pJH196 with MluI and HindIII restriction enzymes and cloned into BB6-ZeoR (digested by MluI/HindIII) by T4 ligation.
pJH205	Mammalian constitutive AtNPR4339-541-VanR-VP16-GS1-NPR1-T2 expression vector. (PSV40-AtNPR4339-541-VanR-VP16-GS1-NPR1-T2-pA).	This work.
	The fragment was PCR-amplified from pJH140 with OJH205-GF and OJH205-GR primers, and cloned into pJH196 (digested by XmaI/HindIII) by Gibson assembly.
pJH206	Mammalian constitutive AtNPR4339-541-VanR-VP16-GS2-NPR1-T2 expression vector. (PSV40-AtNPR4339-541-VanR-VP16-GS2-NPR1-T2-pA).	This work.
	The fragment was PCR-amplified from pJH140 with OJH206-GF and OJH205-GR primers, and cloned into pJH196 (digested by XmaI/HindIII) by Gibson assembly.
pJH207	Mammalian constitutive AtNPR4339-541-VanR-VP16-GS3-NPR1-T2 expression vector. (PSV40-AtNPR4339-541-VanR-VP16-GS3-NPR1-T2-pA).	This work.
	The fragment was PCR-amplified from pJH140 with OJH207-GF and OJH205-GR primers, and cloned into pJH196 (digested by XmaI/HindIII) by Gibson assembly.
pJH208	Mammalian constitutive Myr-AtNPR1-T2-eGFP expression vector. (PSV40-Myr-AtNPR1-T2-EGFP-pA).	This work.
	The NPR1 fragment was PCR-amplified from pJH140 with OJH208-NPR1-GF and OJH208-NPR1-GR primers, and eGFP fragment was PCR-amplified from pJH4 with OJH208-GFP-GF and OJH208-GFP-GR primers, then the two fragments were cloned into pJH140 (digested by SpeI/HindIII) by Gibson assembly.
pJH209	Mammalian constitutive AtNPR4-T2-VanR-VP16-mCherry expression vector. (PSV40-AtNPR4-T2-VanR-VP16-mCherry-pA).	This work.
	The NPR4-VanR-VP16 fragment was PCR-amplified from pJH196 with OJH209-NPR4-GF and OJH209-VP16-GR primers, and mCherry fragment was PCR-amplified from pJH5 with OJH209-mCherry-GF and OJH209-mCherry-GR primers, then the two fragments were cloned into pJH196 (digested by EcoRI/HindIII) by Gibson assembly.
pJH210	Mammalian constitutive AtNPR4-T2K476R/A484T-VanR-VP16 expression vector. (PSV40-AtNPR4-T2K476R/A484T-VanR-VP16-pA).	This work.
	The fragment was error-prone PCR-amplified from synthesized template with OJH210-GF and OJH210-GR using Agilent mutagenesis kit (cat. no. 200552), and cloned into pJH196 (digested by EcoRI/SpeI) by Gibson assembly.
pJH211	Mammalian constitutive Myr-AtNPR1-T2L524Q expression vector. (PSV40-Myr-AtNPR1-T2L524Q-pA).	This work.
	The fragment was error-prone PCR-amplified from synthesized template with OJH211-GF and OJH211-GR using Agilent mutagenesis kit (cat. no. 200552), and cloned into pJH140 (digested by SpeI/BamHI) by Gibson assembly.
pJH212	Mammalian constitutive Myr-AtNPR1-T2L524Q-eGFP expression vector. (PSV40-Myr-AtNPR1-T2L524Q-eGFP-pA).	This work.
	The NPR1 fragment was PCR-amplified from pJH211 with OJH208-NPR1-GF and OJH208-NPR1-GR primers, and cloned into pJH208 (digested by SpeI/BamHI) by Gibson assembly.
pJH213	Mammalian constitutive AtNPR4-T2-VanR-VP16-mCherry expression vector. (PSV40-AtNPR4-T2-VanR-VP16-mCherry-pA).	This work.
	The NPR4-VanR-VP16 fragment was PCR-amplified from pJH210 with OJH209-NPR4-GF and OJH209-VP16-GR primers, and cloned into pJH209 (digested by EcoRI/SpeI) by Gibson assembly.
pJH214	Mammalian constitutive AtNPR4-T2K476R/A484T/R493K-VanR-VP16 expression vector. (PSV40-AtNPR4-T2K476R/A484T/R493K-VanR-VP16-pA).	This work.
	The fragment was error-prone PCR-amplified from pJH210 with OJH210-GF and OJH210-GR using an Agilent mutagenesis kit (cat. no. 200552), and cloned into pJH196 (digested by EcoRI/SpeI) by Gibson assembly.
pJH216	Mammalian constitutive Myr-AtNPR1-T2 K386R/E396G expression vector. (PSV40-Myr-AtNPR1-T2K386R/E396G -pA).	This work.
	The NPR1 fragment was error-prone PCR-amplified from pJH140 with OJH211-GF and OJH211-GR primers using an Agilent mutagenesis kit (cat. no. 200552), and cloned into pJH211 (digested by SpeI/BamHI) by Gibson assembly.
pJH217	Mammalian constitutive Myr-AtNPR1-T2V376F/E430G/G471S expression vector. (PSV40-Myr-AtNPR1-T2V376F/E430G/G471S-pA).	This work.
	The NPR1 fragment was error-prone PCR-amplified from pJH140 with OJH211-GF and OJH211-GR primers using an Agilent mutagenesis kit (cat. no. 200552), and cloned into pJH211 (digested by SpeI/BamHI) by Gibson assembly.
pJH218	Mammalian constitutive Myr-AtNPR1-T2G391S/L427H/Q543R expression vector. (PSV40-Myr-AtNPR1-T2G391S/L427H/Q543R-pA).	This work.
	The NPR1 fragment was error-prone PCR-amplified from pJH140 with OJH211-GF and OJH211-GR primers using an Agilent mutagenesis kit (cat. no. 200552), and cloned into pJH211 (digested by SpeI/BamHI) by Gibson assembly.
pJH219	Mammalian constitutive Myr-AtNPR1-T2L487R/Q526R/S557T expression vector. (PSV40-Myr-AtNPR1-T2L487R/Q526R/S557T-pA).	This work.
	The NPR1 fragment was error-prone PCR-amplified from pJH140 with OJH211-GF and OJH211-GR primers using an Agilent mutagenesis kit (cat. no. 200552), and cloned into pJH211 (digested by SpeI/BamHI) by Gibson assembly.
pJH220	Mammalian constitutive Myr-AtNPR1-T2A419V/E522D expression vector. (PSV40-Myr-AtNPR1-T2A419V/E522D-pA).	This work.
	The NPR1 fragment was error-prone PCR-amplified from pJH140 with OJH211-GF and OJH211-GR primers using an Agilent mutagenesis kit (cat. no. 200552), and cloned into pJH211 (digested by SpeI/BamHI) by Gibson assembly.
pJH221	Mammalian constitutive Myr-AtNPR1-T2K480E expression vector. (PSV40-Myr-AtNPR1-T2K480E-pA).	This work.
	The NPR1 fragment was error-prone PCR-amplified from pJH140 with OJH211-GF and OJH211-GR primers using an Agilent mutagenesis kit (cat. no. 200552), and cloned into pJH211 (digested by SpeI/BamHI) by Gibson assembly.
pJH222	Mammalian constitutive Myr-AtNPR1-T2G391S/L427H/Q543R expression vector. (PSV40-Myr-AtNPR1-T2G391S/L427H/Q543R-pA).	This work.
	The NPR1 fragment was error-prone PCR-amplified from pJH218 with OJH211-GF and OJH211-GR primers using an Agilent mutagenesis kit (cat. no. 200552), and cloned into pJH211 (digested by SpeI/BamHI) by Gibson assembly.
pJH223	Mammalian constitutive Myr-AtNPR1-T2V376F/E430G/G471S expression vector. (PSV40-Myr-AtNPR1-T2V376F/E430G/G471S-pA).	This work.
	The NPR1 fragment was error-prone PCR-amplified from pJH217 with OJH211-GF and OJH211-GR primers using an Agilent mutagenesis kit (cat. no. 200552), and cloned into pJH211 (digested by SpeI/BamHI) by Gibson assembly.
pJH224	Mammalian constitutive Myr-AtNPR1-T2K386R/E396G expression vector. (PSV40-Myr-AtNPR1-T2K386R/E396G-pA).	This work.
	The NPR1 fragment was error-prone PCR-amplified from pJH216 with OJH211-GF and OJH211-GR primers using an Agilent mutagenesis kit (cat. no. 200552), and cloned into pJH211 (digested by SpeI/BamHI) by Gibson assembly.
pJH225	Mammalian constitutive AtNPR4-T2N391T/T480N/A484I/K476R/R493K-VanR-VP16 expression vector. (PSV40-AtNPR4-T2N391T/T480N/A484I/K476R/R493K-VanR-VP16-pA).	This work.
	The fragment was error-prone PCR-amplified from pJH214 with OJH210-GF and OJH210-GR using an Agilent mutagenesis kit (cat. no. 200552), and cloned into pJH196 (digested by EcoRI/SpeI) by Gibson assembly.
pJH226	Mammalian constitutive AtNPR4-T2I383V/L409P/N439I/L462P/T491I/K476R/A484T/R493K-VanR-VP16 expression vector. (PSV40-AtNPR4-T2I383V/L409P/N439I/L462P/T491I/K476R/A484T/R493K-VanR-VP16-pA).	This work.
	The fragment was error-prone PCR-amplified from pJH214 with OJH210-GF and OJH210-GR using an Agilent mutagenesis kit (cat. no. 200552), and cloned into pJH196 (digested by EcoRI/SpeI) by Gibson assembly.
pJH227	Mammalian constitutive AtNPR4-T2T458S/E460V/K464I/T491I/M518K/K544R/K476R/A484T/R493K-VanR-VP16 expression vector. (PSV40-AtNPR4-T2T458S/E460V/K464I/T491I/M518K/K544R/K476R/A484T/R493K-VanR-VP16-pA).	This work.
	The fragment was error-prone PCR-amplified from pJH214 with OJH210-GF and OJH210-GR using an Agilent mutagenesis kit (cat. no. 200552), and cloned into pJH196 (digested by EcoRI/SpeI) by Gibson assembly.
pJH228	SB100X-specific transposon containing mammalian constitutive Myr-AtNPR1-T2K386R/E396G expression unit and a constitutive BlastR and iRFP expression unit in BB6-BlastR.	This work.
	(ITR-PSV40-Myr-AtNPR1-T2K386R/E396G-pA:PhCMV-BlastR-P2A-iRFP-pA-ITR).
	The targeting fragment was digested from pJH216 using MluI and HindIII restriction enzymes, and cloned into BB6-BlastR (digested by MluI/HindIII) by T4 ligation.
pJH229	SB100X-specific transposon containing mammalian constitutive Myr-AtNPR1-T2V376F/E430G/G471S expression unit and a constitutive BlastR and iRFP expression unit in BB6-BlastR.	This work.
	(ITR-PSV40-Myr-AtNPR1-T2V376F/E430G/G471S-pA:PhCMV-BlastR-P2A-iRFP-pA-ITR).
	The targeting fragment was digested from pJH217 using MluI and HindIII restriction enzymes, and cloned into BB6-BlastR (digested by MluI/HindIII) by T4 ligation.
pJH230	SB100X-specific transposon containing mammalian constitutive Myr-AtNPR1-T2G391S/L427H/Q543R expression unit and a constitutive BlastR and iRFP expression unit in BB6-BlastR.	This work.
	(ITR-PSV40-Myr-AtNPR1-T2G391S/L427H/Q543R-pA:PhCMV-BlastR-P2A-iRFP-pA-ITR).
	The targeting fragment was digested from pJH218 using MluI and HindIII restriction enzymes, and cloned into BB6-BlastR (digested by MluI/HindIII) by T4 ligation.
pJH231	SB100X-specific transposon containing mammalian constitutive AtNPR4-T2N391T/T480N/T484I/K476R/A484T/R493K-VanR-VP16 expression unit and a constitutive ZeoR and mRuby expression unit in BB6-ZeoR.	This work.
	(ITR-PSV40-AtNPR4-T2N391T/T480N/T484I/K476R/A484T/R493K-VanR-VP16-pA: PhCMV-ZeoR-P2A-mRuby-pA-ITR).
	The fragment was digested from pJH225 using MluI and HindIII restriction enzymes and cloned into BB6-ZeoR (digested by MluI/HindIII) by T4 ligation.
pJH232	SB100X-specific transposon containing mammalian constitutive AtNPR4-T2I383V/L409P/N439I/L462P/T491I/K476R/A484T/R493K-VanR-VP16 expression unit and a constitutive ZeoR and mRuby expression unit in BB6-ZeoR.	This work.
	(ITR-PSV40-AtNPR4-T2I383V/L409P/N439I/L462P/T491I/K476R/A484T/R493K-VanR-VP16-pA:PhCMV-ZeoR-P2A-mRuby-pA-ITR).
	The fragment was digested from pJH226 using MluI and HindIII restriction enzymes and cloned into BB6-ZeoR (digested by MluI/HindIII) by T4 ligation.
pJH233	SB100X-specific transposon containing mammalian constitutive AtNPR4-T2T458S/E460V/K464I/T491I/M518K/K544R/K476R/A484T/R493K-VanR-VP16 expression unit and a constitutive ZeoR and mRuby expression unit in BB6-ZeoR.	This work.
	(ITR-PSV40-AtNPR4-T2T458S/E460V/K464I/T491I/M518K/K544R/K476R/A484T/R493K-VanR-VP16-pA:PhCMV-ZeoR-P2A-mRuby-pA-ITR).
	The fragment was digested from pJH227 using MluI and HindIII restriction enzymes and cloned into BB6-ZeoR (digested by MluI/HindIII) by T4 ligation.
pJH234	Mammalian constitutive Myr-AtNPR1-T2K386R/E396G-eGFP expression vector. (PSV40-Myr-AtNPR1-T2K386R/E396G-eGFP-pA).	This work.
	The NPR1 fragment was PCR-amplified from pJH216 with OJH208-NPR1-GF and OJH208-NPR1-GR primers, and cloned into pJH208 (digested by SpeI/BamHI) by Gibson assembly.
pJH235	Mammalian constitutive Myr-AtNPR1-T2V376F/E430G/G471S-eGFP expression vector. (PSV40-Myr-AtNPR1-T2V376F/E430G/G471S-eGFP-pA).	This work.
	The NPR1 fragment was PCR-amplified from pJH217 with OJH208-NPR1-GF and OJH208-NPR1-GR, and cloned into pJH208 (digested by SpeI/BamHI) by Gibson assembly.
pJH236	Mammalian constitutive Myr-AtNPR1-T2G391S/L427H/Q543R expression vector. (PSV40-Myr-AtNPR1-T2G391S/L427H/Q543R-EGFP-pA).	This work.
	The NPR1 fragment was PCR-amplified from pJH218 with OJH208-NPR1-GF and OJH208-NPR1-GR, and cloned into pJH208 (digested by SpeI/BamHI) by Gibson assembly.
pJH237	Mammalian constitutive AtNPR4-T2N391T/T480N/T484I/K476R/A484T/R493K-VanR-VP16 expression vector. (PSV40-AtNPR4-T2N391T/T480N/T484I/K476R/A484T/R493K-VanR-VP16-mCherry-pA).	This work.
	The fragment was PCR-amplified from pJH225 using OJH209-NPR4-GF and OJH209-VP16-GR, and cloned into pJH209 (digested by EcoRI/BamHI) by Gibson assembly.
pJH238	Mammalian constitutive AtNPR4-T2I383V/L409P/N439I/L462P/T491I/K476R/A484T/R493K-VanR-VP16 expression vector. (PSV40-AtNPR4-T2I383V/L409P/N439I/L462P/T491I/K476R/A484T/R493K-VanR-VP16-pA).	This work.
	The fragment was PCR-amplified from pJH226 using OJH209-NPR4-GF and OJH209-VP16-GR, and cloned into pJH209 (digested by EcoRI/BamHI) by Gibson assembly.
pJH239	Mammalian constitutive AtNPR4-T2T458S/E460V/K464I/T491I/M518K/K544R/K476R/A484T/R493K-VanR-VP16 expression vector. (PSV40-AtNPR4-T2T458S/E460V/K464I/T491I/M518K/K544R/K476R/A484T/R493K-VanR-VP16-pA).	This work.
	The fragment was PCR-amplified from pJH226 using OJH209-NPR4-GF and OJH209-VP16-GR, and cloned into pJH209 (digested by EcoRI/BamHI) by Gibson assembly.
pJH240	SB100X-specific transposon containing mammalian constitutive Myr-AtNPR1-T2G391S/L427H/Q543R expression unit and a constitutive ECFP and PuroR expression unit in BB6-PuroR.	This work.
	(ITR-PSV40-Myr-AtNPR1-T2G391S/L427H/Q543R-pA: PRPBSA-ECFP-P2A-PuroR-pA-ITR).
	The targeting fragment was digested from pJH218 using MluI and HindIII restriction enzymes, and cloned into BB6-PuroR (digested by MluI/HindIII) by T4 ligation.
pJH241	SB100X-specific transposon containing mammalian constitutive Myr-AtNPR1-T2G391S/L427H/Q543R expression unit and a constitutive ZeoR and mRuby expression unit in BB6-ZeoR.	This work.
	(ITR-PSV40-Myr-AtNPR1-T2G391S/L427H/Q543R-pA: PhCMV-ZeoR-P2A-mRuby-pA-ITR).
	The targeting fragment was digested from pJH218 using MluI and HindIII restriction enzymes, and cloned into BB6-ZeoR (digested by MluI/HindIII) by T4 ligation.
pJH242	SB100X-specific transposon containing mammalian constitutive AtNPR4-T2N391T/T480N/T484I/K476R/A484T/R493K-VanR-VP16 expression unit and a constitutive ECFP and PuroR expression unit in BB6-PuroR. (ITR-PSV40-AtNPR4-T2N391T/T480N/T484I/K476R/A484T/R493K-VanR-VP16-pA: PRPBSA-ECFP-P2A-PuroR-pA-ITR).	This work.
	The fragment was digested from pJH225 using MluI and HindIII restriction enzymes and cloned into BB6-PuroR (digested by MluI/HindIII) by T4 ligation.
pJH243	SB100X-specific transposon containing mammalian constitutive AtNPR4-T2N391T/T480N/T484I/K476R/A484T/R493K-VanR-VP16 expression unit and a constitutive BlastR and iRFP expression unit in BB6-BlastR. (ITR-PSV40-AtNPR4-T2N391T/T480N/T484I/K476R/A484T/R493K-VanR-VP16-pA: PhCMV-BlastR-P2A-iRFP-pA-ITR).	This work.
	The fragment was digested from pJH225 using MluI and HindIII restriction enzymes and cloned into BB6-ZeoR (digested by MluI/HindIII) by T4 ligation.
pJH272	Mammalian constitutive Myr-AtNPR1-T2G391S/L427H/Q543R expression vector. (PSV40-Myr-AtNPR1-T2G391S/L427H/Q543R-3xHA-pA).	This work.
	The NPR1 fragment fused with 3xHA tag was synthesized in Twist Bioscience (San Francisco, USA), and cloned into pJH218 (digested by EcoRI/BamHI) by Gibson assembly.
pJH275	Mammalian constitutive AtNPR4-T2N391T/T480N/A484I/K476R/R493K-VanR-VP16 expression vector. (PSV40-3xFLAG-AtNPR4-T2N391T/T480N/A484I/K476R/R493K-VanR-VP16-pA).	This work.
	The NPR4 fragment fused with 3xFLAG tag was synthesized in Twist Bioscience (San Francisco, USA), and cloned into pJH225 (digested by EcoRI/BspEI) by Gibson assembly.
pJH280	Mammalian constitutive AtNPR4-T2N391T/T480N/A484I/K476R/R493K-VanR-VP16 expression vector. (PSV40-AtNPR4-T2N391T/T480N/A484I/K476R/R493K-VanR-VP16-pA).	This work.
	The A fragment of NPR4-T2N391A was PCR-amplified from pJH225 using OJH280-SV40-GF and OJH280-N391A-R, and the B fragment was PCR-amplified from pJH225 using OJH280-N391A-F and OJH280-NPR4-GR. Then the A and B fragments were cloned into pJH225 (digested by MluI/BspEI) by Gibson assembly.
pJH281	Mammalian constitutive AtNPR4-T2N391T/T480N/A484I/K476A/R493K-VanR-VP16 expression vector. (PSV40-AtNPR4-T2N391T/T480N/A484I/K476A/R493K-VanR-VP16-pA).	This work.
	The A fragment of NPR4-T2K476A was PCR-amplified from pJH225 using OJH280-SV40-GF and OJH281-K476A-R, and the B fragment was PCR-amplified from pJH225 using OJH281-K476A-F and OJH280-NPR4-GR. Then the A and B fragments were cloned into pJH225 (digested by MluI/BspEI) by Gibson assembly.
pJH282	Mammalian constitutive AtNPR4-T2N391T/T480A/A484I/K476R/R493K-VanR-VP16 expression vector. (PSV40-AtNPR4-T2N391T/T480A/A484I/K476R/R493K-VanR-VP16-pA).	This work.
	The A fragment of NPR4-T2T480A was PCR-amplified from pJH225 using OJH280-SV40-GF and OJH282-T480A-R, and the B fragment was PCR-amplified from pJH225 using OJH282-T480A-F and OJH280-NPR4-GR. Then the A and B fragments were cloned into pJH225 (digested by MluI/BspEI) by Gibson assembly.
pJH283	Mammalian constitutive AtNPR4-T2N391T/T480N/T484G/K476R/R493K-VanR-VP16 expression vector. (PSV40-AtNPR4-T2N391T/T480N/T484G/K476R/R493K-VanR-VP16-pA).	This work.
	The A fragment of NPR4-T2T484G was PCR-amplified from pJH225 using OJH280-SV40-GF and OJH283-T484G-R, and the B fragment was PCR-amplified from pJH225 using OJH283-T484G-F and OJH280-NPR4-GR. Then the A and B fragments were cloned into pJH225 (digested by MluI/BspEI) by Gibson assembly.
pJH284	Mammalian constitutive AtNPR4-T2N391T/T480N/A484I/K476R/R493A-VanR-VP16 expression vector. (PSV40-AtNPR4-T2N391T/T480N/A484I/K476R/R493A-VanR-VP16-pA).	This work.
	The A fragment of NPR4-T2R493A was PCR-amplified from pJH225 using OJH280-SV40-GF and OJH284-R493A-R, and the B fragment was PCR-amplified from pJH225 using OJH284-R493A-F and OJH280-NPR4-GR. Then the A and B fragments were cloned into pJH225 (digested by MluI/BspEI) by Gibson assembly.
pJH285	Mammalian constitutive AtNPR4-T2K476A/T480A/T484G-VanR-VP16 expression vector. (PSV40-AtNPR4-T2K476A/T480A/T484G-VanR-VP16-pA).	This work.
	The NPR4 fragment containing the three mutations was synthesized in Twist Bioscience (San Francisco, USA), and cloned into pJH225 (digested by EcoRI/BspEI) by Gibson assembly.
pJH286	Mammalian constitutive AtNPR4-T2T480A/T484G/R493A-VanR-VP16 expression vector. (PSV40-AtNPR4-T2T480A/T484G/R493A-VanR-VP16-pA).	This work.
	The NPR4 fragment containing the three mutations was synthesized in Twist Bioscience (San Francisco, USA), and cloned into pJH225 (digested by EcoRI/BspEI) by Gibson assembly.
pJH287	Mammalian constitutive AtNPR4-T2K476A/T480A/T484G/R493A-VanR-VP16 expression vector. (PSV40-AtNPR4-T2K476A/T480A/T484G/R493A-VanR-VP16-pA).	This work.
	The NPR4 fragment containing the four mutations was synthesized in Twist Bioscience (San Francisco, USA), and cloned into pJH225 (digested by EcoRI/BspEI) by Gibson assembly.
pJH288	Mammalian constitutive AtNPR4-T2N391A/K476A/T480A/T484G/R493A-VanR-VP16 expression vector. (PSV40-AtNPR4-T2N391A/K476A/T480A/T484G/R493A-VanR-VP16-pA).	This work.
	The NPR4 fragment containing the five mutations was synthesized in Twist Bioscience (San Francisco, USA), and cloned into pJH225 (digested by EcoRI/BspEI) by Gibson assembly.
pJH2012	Mammalian reporter vector encoding PVanO2-driven secreted NLuc expression. (OVanO2-PhCMVmin-NLuc-pA).	This work.
	The targeting fragment was PCR-amplified from pLeo1403 with OJH2012-GF and OJH2012-GR primers, and cloned into pJH1 (digested by MluI/BamHI) by Gibson assembly.
pJH2016	Mammalian reporter vector encoding PVanO2-driven SEAP expression. (OVanO2-PhCMVmin-SEAP-pA).	This work.
	The targeting fragment was PCR-amplified from pJH3 with OJH2012-GF and OJH2016-GR primers, and cloned into pJH1 (digested by MluI/BamHI) by Gibson assembly.
pJH2027	Mammalian vector encoding PVanO2-driven SEAP and mouse insulin expression. (OVanO2-PhCMVmin-SEAP-P2A-mINS-pA).	This work.
	The targeting fragment was PCR-amplified from pMX256 with OJH2027-GF and OJH2027-GR primers, and cloned into pJH2012 (digested by SpeI/BamHI) by Gibson assembly.
pJH2028	Mammalian vector encoding PVanO4-driven SEAP and mouse insulin expression. (OVanO4-PhCMVmin-SEAP-P2A-mINS-pA).	This work.
	The targeting fragment was PCR-amplified from pJH2027 with OJH2028-GF and OJH2027-GR primers, and cloned into pJH2027 (digested by MluI/BamHI) by Gibson assembly.
pJH2030	Mammalian vector encoding PVanO2-driven NLuc and mouse insulin expression. (OVanO2-PhCMVmin-NLuc-P2A-mINS-pA).	This work.
	The targeting fragment was PCR-amplified from pJH53 with OJH2030-GF and OJH2030-GR primers, and cloned into pJH2012 (digested by SpeI/BamHI) by Gibson assembly.
pJH2031	Mammalian vector encoding PVanO4-driven NLuc and mouse insulin expression. (OVanO4-PhCMVmin-NLuc-P2A-mINS-pA).	This work.
	The targeting fragment was PCR-amplified from pJH2030 with OJH2030-GF and OJH2030-GR primers, and cloned into pJH2028 (digested by SpeI/BamHI) by Gibson assembly.
pJH2033	SB100X-specific transposon containing mammalian PVanO2-driven SEAP and mouse insulin expression unit and a constitutive ECFP and PuroR expression unit in BB6-PuroR. (ITR-OVanO2-PhCMVmin-SEAP-P2A-mINS-pA: PRPBSA-ECFP-P2A-PuroR-pA-ITR).	This work.
	The fragment was digested from pJH2027 using MluI and HindIII restriction enzymes and cloned into BB6-PuroR (digested by MluI/HindIII) by T4 ligation.
pJH2034	SB100X-specific transposon containing mammalian PVanO2-driven SEAP and mouse insulin expression unit and a constitutive iRFP and BlastR expression unit in BB6-BlastR. (ITR-OVanO2-PhCMVmin-SEAP-P2A-mINS-pA: PhCMV-BlastR-P2A-iRFP-pA-ITR).	This work.
	The fragment was digested from pJH2027 using MluI and HindIII restriction enzymes and cloned into BB6-BlastR (digested by MluI/HindIII) by T4 ligation.
pJH2035	SB100X-specific transposon containing mammalian PVanO2-driven SEAP and mouse insulin expression unit and a constitutive mRuby and ZeoR expression unit in BB6-ZeoR. (ITR-OVanO2-PhCMVmin-SEAP-P2A-mINS-pA: PhCMV-ZeoR-P2A-mRuby-pA-ITR).	This work.
	The fragment was digested from pJH2027 using MluI and HindIII restriction enzymes and cloned into BB6-ZeoR (digested by MluI/HindIII) by T4 ligation.
pJH2036	SB100X-specific transposon containing mammalian PVanO2-driven NLuc and mouse insulin expression unit and a constitutive ECFP and PuroR expression unit in BB6-PuroR. (ITR-OVanO2-PhCMVmin-NLuc-P2A-mINS-pA: PRPBSA-ECFP-P2A-PuroR-pA-ITR).	This work.
	The fragment was digested from pJH2030 using MluI and HindIII restriction enzymes and cloned into BB6-PuroR (digested by MluI/HindIII) by T4 ligation.
pJH2045	SB100X-specific transposon containing mammalian PVanO4-driven SEAP and mouse insulin expression unit and a constitutive ECFP and PuroR expression unit in BB6-PuroR. (ITR-OVanO4-PhCMVmin-SEAP-P2A-mINS-pA: PRPBSA-ECFP-P2A-PuroR-pA-ITR).	This work.
	The fragment was digested from pJH2028 using MluI and HindIII restriction enzymes and cloned into BB6-PuroR (digested by MluI/HindIII) by T4 ligation.
pJH2046	SB100X-specific transposon containing mammalian PVanO4-driven NLuc and mouse insulin expression unit and a constitutive ECFP and PuroR expression unit in BB6-PuroR. (ITR-OVanO4-PhCMVmin-NLuc-P2A-mINS-pA: PRPBSA-ECFP-P2A-PuroR-pA-ITR).	This work.
	The fragment was digested from pJH2031 using MluI and HindIII restriction enzymes and cloned into BB6-PuroR (digested by MluI/HindIII) by T4 ligation.
Abbreviations: ARE: antioxidant response element; At, Arabidopsis thaliana; BFP, blue fluorescent protein; BlastR, gene conferring blasticidin resistance; cDNA, complementary DNA; CMV, cytomegalovirus; CRE, cAMP-response element; CREB1, CAMP-responsive element binding protein 1; dCas9, nuclease-deactivated Cas9 endonuclease; ECFP, enhanced cyan fluorescent protein; EGFP, enhanced green fluorescen…
References:
1	Huang, J., Xue, S., Buchmann, P., Teixeira, A. P. & Fussenegger, M. An electrogenetic interface to program mammalian gene expression by direct current. Nature Metabolism, 1-13 (2023).
2	Keeley, M. B., Busch, J., Singh, R. & Abel, T. TetR hybrid transcription factors report cell signaling and are inhibited by doxycycline. BioTechniques 39, 529-536 (2005).
3	Kowarz, E., Löscher, D. & Marschalek, R. Optimized Sleeping Beauty transposons rapidly generate stable transgenic cell lines. Biotechnology journal 10, 647-653 (2015).
4	Mátés, L. et al. Molecular evolution of a novel hyperactive Sleeping Beauty transposase enables robust stable gene transfer in vertebrates. Nature genetics 41, 753-761 (2009).
5	Kemmer, C. et al. Self-sufficient control of urate homeostasis in mice by a synthetic circuit. Nature biotechnology 28, 355-360 (2010).
6	Chavez, A. et al. Highly efficient Cas9-mediated transcriptional programming. Nature methods 12, 326-328 (2015).
7	Guha Ray, P., Maity, D., Huang, J., Zulewski, H. & Fussenegger, M. A versatile bioelectronic interface programmed for hormone sensing. Nature Communications 14, 3151 (2023).
8	Mansouri, M. et al. Smart-watch-programmed green-light-operated percutaneous control of therapeutic transgenes. Nature communications 12, 1-10 (2021).
9	Fussenegger, M., Bailey, J. E. & Varner, J. A mathematical model of caspase function in apoptosis. Nature biotechnology 18, 768-774 (2000).
10	Xie, M. et al. β-cell–mimetic designer cells provide closed-loop glycemic control. Science 354, 1296-1301 (2016).
11	Xue, S. et al. A synthetic-biology-inspired therapeutic strategy for targeting and treating hepatogenous diabetes. Molecular Therapy 25, 443-455 (2017).
12	Huang, J., Xue, S., Xie, Y. Q., Teixeira, A. P. & Fussenegger, M. Ultrashort‐Peptide‐Responsive Gene Switches for Regulation of Therapeutic Protein Expression in Mammalian Cells. Advanced Science, 2309411 (2024).
13	Haellman, V., Saxena, P., Jiang, Y. & Fussenegger, M. Rational design and optimization of synthetic gene switches for controlling cell-fate decisions in pluripotent stem cells. Metabolic Engineering 65, 99-110 (2021).
