# Supplementary material for: Aspirin-responsive gene switch regulating therapeutic protein expression
Source: Nat Commun. 2025 Feb 27;16:2028. doi: 10.1038/s41467-025-57275-x (PMC11868571; doi:10.1038/s41467-025-57275-x)
Supplement: Supplementary file 4 — Supplementary Data 2 [file 41467_2025_57275_MOESM4_ESM.xlsx]

## Sheet: Supplementary Data 2
Supplementary Data 2. Oligonucleotide sequences used in this work
Oligo names	Oligonucleotide Sequences (5’-3’)
OJH101-GF	tgttcgaagcggaattcaccatgactagtatggacaccacaatcg
OJH101-GR	aagctttctagacaccggtggatccctaccgtctccggtggctcagct
OJH102-GF	cgaagcggaattcaccatgactagtatggctacactgaccgag
OJH102-GR	gctttctagacaccggtggatccctaggtggtgttgtgcagatca
OJH103-GF	cgaagcggaattcaccatgactagtatggccgctacagccatc
OJH103-GR	ttctagacaccggtggatccctaggttgggttttccagagcc
OJH127/131-GF	aagctgttcgaagcggaattcaccatggacaccacaatcgatggatttgcc
OJH127/131-GR	tccggaaccgcctccactagtccgtctccggtggctcag
OJH128/135-GF	aagctgttcgaagcggaattcaccatgcacagcctgaagggcagac
OJH128/35-GR	tccggaaccgcctccactagttgtcaggtcctcgcagttcatg
OJH129/36-GF	aagctgttcgaagcggaattcaccatgaagcaggccacaatggcc
OJH129/36-GR	tccggaaccgcctccactagttcccagttccaggttatcctcg
OJH130/37-GF	aagctgttcgaagcggaattcaccatgaatgtggatatggtcagcctggag
OJH130/37-GR	cctccggaaccgcctccactagttcccagttccaggttatcctcgctg
OJH127/131-GF	aagctgttcgaagcggaattcaccatggacaccacaatcgatggatttgcc
OJH127/131-GR	tccggaaccgcctccactagtccgtctccggtggctcag
OJH132-GF	gaattcgccaccatggcgactagtggtggttctgacac
OJH132-GR	ctgagccaccggagacggggatccaccggtgtctagaa
OJH133-GF	ctgttcgaagcggaattcgccaccatggcgactagtggtggttctgctacactgaccgagcctag
OJH133-GR	tgatctgcacaacaccaccggatccaccggtgtctagaa
OJH134-GF	gctgttcgaagcggaattcgccaccatggcgactagtggtggttctgccgctacagccatcgag
OJH134-GR	ggctctggaaaacccaaccggatccaccggtgtctagaa
OJH128/135-GF	aagctgttcgaagcggaattcaccatgcacagcctgaagggcagac
OJH128/35-GR	tccggaaccgcctccactagttgtcaggtcctcgcagttcatg
OJH129/36-GF	aagctgttcgaagcggaattcaccatgaagcaggccacaatggcc
OJH129/36-GR	tccggaaccgcctccactagttcccagttccaggttatcctcg
OJH130/37-GF	aagctgttcgaagcggaattcaccatgaatgtggatatggtcagcctggag
OJH130/37-GR	cctccggaaccgcctccactagttcccagttccaggttatcctcgctg
OJH138-GF	gaaaaggaggtggcggaagtactagtgacaccacaatcgatggatttg
OJH138-GR	ctttctagacaccggtggatccctaccgtctccggtggctcag
OJH139-GF	aggaggtggcggaagtactagtcacagcctgaagggcagac
OJH139-GR	tttctagacaccggtggatccctatgtcaggtcctcgcagttcatg
OJH140-GF	aggaggtggcggaagtactagtaagcaggccacaatggcc
OJH140-GR	tttctagacaccggtggatccctatcccagttccaggttatcctcg
OJH141-GF	aggaggtggcggaagtactagtaatgtggatatggtca
OJH141-GR	tctagacaccggtggatccctatcccagttccaggttatc
OJH142-GF	aagctgttcgaagcggaattcaccatggccgctacagccatcgag
OJH142-GR	tccggaaccgcctccactagtggttgggttttccagagcctctc
OJH143-GF	gttcgaagcggaattcaccatggaaccctctaaatacagactgtgca
OJH143-GR	cctccggaaccgcctccactagtggggatttcctcgtcc
OJH144-GF	gttcgaagcggaattcaccatgagacggctgacaagacctaa
OJH144-GR	acctccggaaccgcctccactagtcttgtccttgctgtaggc
OJH145-GF	gttcgaagcggaattcaccatggacctcgatagattctgcat
OJH145-GR	gaaccgcctccactagtcttgtccttgctgtaggc
OJH154-GF	gttcgaagcggaattcaccatggctacactgaccgagcctag
OJH154-GR	ggaaccgcctccactagtggtggtgttgtgcagatca
OJH155-GF	gttcgaagcggaattcaccatggagagcagcaaggcca
OJH155-GR	ccggaaccgcctccactagtcaggatgtcgtcgtcgatg
OJH156-GF	gttcgaagcggaattcaccatgagaagactgactaac
OJH156-GR	cctccggaaccgcctccactagttttgctttccttgtccttg
OJH157-GF	gttcgaagcggaattcaccatggacctgtaccggttctg
OJH157-GR	cggaaccgcctccactagttttgctttccttgtccttg
OJH162-GF	caaaacgaaaaggaggtggcggaagtactagtgctacactgaccgagc
OJH162-GR	ctagacaccggtggatccctaggtggtgttgtgcagatc
OJH163-GF	aaaggaggtggcggaagtactagtgagagcagcaaggcc
OJH163-GR	acaccggtggatccctacaggatgtcgtcgtcg
OJH164-GF	aaggaggtggcggaagtactagtagaagactgacta
OJH164-GR	ttctagacaccggtggatccctatttgctttccttgtccttg
OJH165-GF	aaggaggtggcggaagtactagtgacctgtaccggttctg
OJH165-GR	ctagacaccggtggatccctatttgctttccttgtc
OJH175-GF	gctgttcgaagcggaattcaccatgggcgccaatgccagcgatttcacc
OJH175-GR	acctccggaaccgcctccactagtcttctgtctccgctctttcac
OJH176-GR	ctccggaaccgcctccactagtgttcttcagctcgttgtatc
OJH177-GR	tccggaaccgcctccactagtcttgtccttgctgtaggccttct
OJH178-GR	cctccggaaccgcctccactagtgctggagctgctcagacag
OJH179-GF	gttcgaagcggaattcaccatgggcagaagcgccgtgaacatctg
OJH183-GF	aagctgttcgaagcggaattcaccatgagacggctgacaagacctaagg
OJH186-GF	cccaagctgttcgaagcggaattcaccatgagcagaaaggaaccctctaaatacaga
OJH196-NPR4-GF	aagctgttcgaagcggaattcaccatgagacggctgacaagacctaag
OJH196-NPR4-GR	cggcatgtcacctccggaaccgcctccactagtcttgtccttgctgtaggccttc
OJH196-VanR-GF	actagtggaggcggttccggaggtgacatgccgcgcataaagc
OJH196-VP16-GR	ttctagacaccggtggatccctacccggggagcatgtcaagg
OJH197-VanR-GR	tccgccaccggatccgctagcactgtcggcgcgaatgctcc
OJH205-GF	ttgaccttgacatgctccccgggggcggaggtggatccaagcaggccacaatggccg
OJH205-GR	ccctgcaggccggcctcaaagcttctatcccagttccaggttatcctcgc
OJH206-GF	ttgaccttgacatgctccccgggggcggaggtggatccggcggtggaggtagtaagcagg
	ccacaatggccg
OJH207-GF	gaccttgacatgctccccgggggaggtggatccggcggtggaggttcaggaggaggcgggagtaagcaggccacaatggc
OJH208-NPR1-GF	ggaggtggcggaagtactagtaagcaggccacaatggccg
OJH208-NPR1-GR	accgccggatccacctcccagttccaggttatcctcgc
OJH208-GFP-GF	ataacctggaactgggaggtggatccggcggtgtgagcaagggcgagg
OJH208-GFP-GR	tgcaggccggcctcaaagcttctacttgtacagctcgtccatgc
OJH209-NPR4-GF	aagctgttcgaagcggaattcaccatgagacggctgacaagacctaag
OJH209-VP16-GR	cttgctcacaccgccggatccacccccggggagcatgtcaagg
OJH209-mCherry-GF	ggggtggatccggcggtgtgagcaagggcgaggagg
OJH209-mCherry-GR	aggccggcctcaaagcttctaagacttgtacagctcgtcc
OJH210-GF	aagctgttcgaagcggaattcaccatgagacggctgacaagacctaag
OJH210-GR	cggcatgtcacctccggaaccgcctccactagtcttgtccttgctgtaggccttc
OJH211-GF	aggaggtggcggaagtactagtaagcaggccacaatggcc
OJH211-GR	tttctagacaccggtggatccctatcccagttccaggttatcctcg
OJH2012-GF	tcgggagatctccacgcgtggtaccattggatccaatagcgctattggatccaatgatactctcgagtagagggtatataatgg
OJH2012-GR	aagctttctagacaccggtggatccgctagccgccagaatgcgttc
OJH2016-GR	tctagacaccggtggatccgctagcggtctgctcgaatctgccg
OJH2027-GF	agcggaattcaccatgactagtctgctgctgctgctgctgctg
OJH2027-GR	ctagacaccggtggatcctcagttgcagtagttctccagttg
OJH2028-GF	cgggagatctccacgcgtattggatccaatgcatacattggatccaatctcttcattggatccaatgtaaagattggatccaatgatactctcgagtagagg
OJH2030-GF	gttcgaagcggaattcaccatgactagtgagacagacacactcctgctatg
OJH2030-GR	tttctagacaccggtggatccctagttgcagtagttctccagttg
OJH2047-GF	agctgttcgaagcggaattcaccatgactagtaagatcatcctgtggctg
OJH2047-GR	gctttctagacaccggtggatcccgccagaatgcgttcgc
OJH280-SV40-GF	gatgtacgggccagatatacgcgtggtaccttcgag
OJH280-NPR4-GR	cggcatgtcacctccggaaccgcctccactagtcttgtccttgctgtaggccttc
OJH280-N391A-F	gagagagatcagaagagccccactggtttctggag
OJH280-N391A-R	ctccagaaaccagtggggctcttctgatctctctc
OJH281-K476A-F	caccttatgtgcagaccgcccggatgctgaacagaa
OJH281-K476A-R	ttctgttcagcatccgggcggtctgcacataaggtg
OJH282-T480A-F	gaccaggcggatgctggccagaatgaagattctgatg
OJH282-T480A-R	catcagaatcttcattctggccagcatccgcctggtc
OJH283-T484G-F	gctgaacagaatgaagggtctgatgaaaacagtgg
OJH283-T484G-R	ccactgttttcatcagacccttcattctgttcagc
OJH284-R493A-F	gaaaacagtggaaaccggagccagatacttccccagctg
OJH284-R493A-R	cagctggggaagtatctggctccggtttccactgttttc
