# Supplementary material for: Aspirin-responsive gene switch regulating therapeutic protein expression
Source: Nat Commun. 2025 Feb 27;16:2028. doi: 10.1038/s41467-025-57275-x (PMC11868571; doi:10.1038/s41467-025-57275-x)
Supplement: Supplementary file 5 — Supplementary Data 3 [file 41467_2025_57275_MOESM5_ESM.xlsx]

## Sheet: Supplementary Data 3
Supplementary Data 3. Primers used for qPCR analysis.
Gene	Forward primer	Reverse primer
NPR1	5’-ATCCTGGAAGAGCACCAGAG-3’	5’-TTTCCATGTACCGCCGTTTC-3’
NPR4	5’-TACACCTACATGCAGCCACA-3’	5’-CAGCAGGCCGGTGCACTCGC-3’
VanR_VP16	5’-CCGCCATTCGTAACACCAAG-3’	5’-GTCAAAGTCGTCAAGGGCAT-3’
NLuc	5’-CCAAATGGGCCAGATCGAAA-3’	5’-TGTGCCATAGTGCAGGATCA-3’
Insulin	5’-GGGATCTTCAGACCTTGGCA-3’	5’-TGCAGTAGTTCTCCAGTTGGT-3’
GAPDH (human house-keeping gene)	5’-GTCTCCTCTGACTTCAACAGCG-3’	5’-ACCACCCTGTTGCTGTAGCCAA-3’
