# Supplementary material for: Aspirin-responsive gene switch regulating therapeutic protein expression
Source: Nat Commun. 2025 Feb 27;16:2028. doi: 10.1038/s41467-025-57275-x (PMC11868571; doi:10.1038/s41467-025-57275-x)
Supplement: Supplementary file 9 — Source Data [file 41467_2025_57275_MOESM9_ESM.xlsx]

## Sheet: Figure 1
Fig. 1e
	Non-induced				ASA (200 μM)				SA (200 μM)
NPR4-T2-VanR-VP16	4.1771	4.777	6.2567	5.3075	36.244	40.5468	40.6738	33.5182	41.3843	42.3203	34.0249	31.2819
NPR4-T2-VanR-VP64	1.0874	0.7259	1.109	1.0053	4.6675	4.8089	5.0512	6.2105	4.2556	4.6385	4.4158	4.2188
NPR4-T2-VanR-VPR	5.3438	6.6313	6.3675	6.7439	8.307	10.1742	9.435	8.3898	8.7773	12.7051	10.4228	11.1391	Unit: RLU: relative luminescence unit
Fig. 1f															Fig. 1f	p value between induced and non-induced groups
plasmid amount	Non-induced				ASA (200 μM)				SA (200 μM)							plasmid amount	ASA vs Non-induced	SA vs Non-induced
2.5	1.1026	1.1918	1.1605	1.1004	9.622	11.7969	12.6175	9.3495	8.6199	8.5395	8.1226	8.7502				2.5	1.98096e-05	2.82894e-09
5	1.9041	2.7359	3.1923	3.2099	17.4232	19.497	18.8676	16.2884	17.0303	19.9686	20.9829	13.8703				5	1.19235e-06	8.60827e-05
7.5	4.3458	5.9893	6.5561	6.9611	36.5712	43.7461	42.4663	40.1012	21.4553	35.6664	44.206	37.9074				7.5	8.22334e-07	0.000997384
10	4.5812	7.8169	7.4878	6.4006	53.8948	56.3508	55.1526	48.8605	37.6289	62.7424	61.4646	57.7738				10	2.08699e-07	0.000178147
12.5	7.1802	9.6559	10.206	11.3322	58.2821	64.4792	60.0407	59.4101	42.5768	58.6974	71.4007	56.311				12.5	6.77578e-08	0.000206091
15	7.8972	11.3016	12.7756	11.153	54.6525	56.8377	59.6007	56.1589	42.7304	62.3463	71.3029	44.1195	Unit: RLU: relative luminescence unit			15	6.75921e-08	0.000768484
(ng/well)																(ng/well)
Fig. 1g															Fig. 1g	p value between induced and non-induced groups
plasmid amount	Non-induced				ASA (200 μM)				SA (200 μM)							plasmid amount	ASA vs Non-induced	SA vs Non-induced
10	7.8308	7.9395	7.9334	8.6783	58.9147	55.2537	52.275	58.8809	55.1644	57.5656	56.01	55.7158				10	9.29941e-08	1.53184e-10
20	6.7032	5.9113	6.6907	6.98	51.5761	54.8383	53.034	50.1589	57.1644	51.9714	58.1741	61.871				20	8.53194e-09	2.91371e-07
30	6.1921	6.1209	6.2643	6.6466	51.0982	50.003	51.7379	49.8356	56.2011	48.923	57.535	58.5623				30	9.30434e-11	5.1419e-07
40	5.7212	5.0165	5.7191	5.6764	52.954	50.939	49.2333	51.2978	53.2247	47.8015	54.5297	54.4679				40	1.71927e-09	1.0586e-07
50	4.6243	4.7098	4.9652	4.6042	42.675	41.7853	40.3788	41.3854	41.2003	41.8669	41.1004	42.3064				50	3.43478e-10	1.84792e-11
60	4.3697	4.1227	4.625	4.4404	29.6102	28.7618	27.2857	29.496	37.6696	38.0514	38.7982	38.7672	Unit: RLU: relative luminescence unit			60	8.31986e-09	2.98817e-11
(ng/well)																(ng/well)
Fig. 1h															Fig. 1h	p value between induced and non-induced groups
plasmid amount	Non-induced				ASA (200 μM)				SA (200 μM)							plasmid amount	ASA vs Non-induced	SA vs Non-induced
10	4.8038	4.1973	3.4887	3.6073	47.6826	39.4661	34.5024	35.6881	41.6325	51.3936	41.6547	42.4377				10	2.23798e-05	2.85292e-06
20	3.7902	4.8193	5.4799	3.5621	53.438	42.0331	41.0891	43.1197	49.0048	59.7571	46.673	43.6994				20	8.4676e-06	1.35423e-05
30	5.3392	5.3192	5.3727	5.1971	60.6045	65.0381	44.2806	60.5655	60.6787	55.1841	52.9301	55.2022				30	2.66514e-05	7.86942e-08
40	4.7122	5.4481	5.2306	6.7187	65.6055	66.4657	72.5341	76.7822	66.7488	72.1487	66.0699	54.3316				40	3.25241e-07	4.23115e-06
50	9.3824	7.238	8.397	6.9211	62.9752	73.1556	75.5664	88.7189	61.9962	82.2587	69.5899	75.6904				50	1.52742e-05	6.04196e-06
60	10.0227	10.4803	8.6512	8.1108	87.3205	103.71	73.6339	82.6154	79.9115	81.5773	69.8263	73.3239	Unit: RLU: relative luminescence unit			60	1.80721e-05	3.68969e-07
(ng/well)																(ng/well)

## Sheet: Figure 2
Fig. 2b											Fig. 2b	p value between induced and non-induced groups
samples	Non-induced				ASA (200 μM)							samples	ASA vs Non-induced
NPR4-WT	57802.5	61564.5	61497	65848.5	839430	784348	684816	633304				NPR4-WT	6.99273e-06
NPR4-Mut1	35355.6	43484.4	46062	53978.4	850814	774984	845190	794290				NPR4-Mut1	1.55525e-08
NPR4-Mut2	42049	44884	37779	40264	647896	619358	681854	636506				NPR4-Mut2	7.4703e-09
NPR4-Mut3	69536	72680	67812	68872	1006600	934882	962062	890682				NPR4-Mut3	2.99961e-08
NPR4-Mut4	48616	49396	54144	55568	809014	761262	695354	1024752	Unit: RLU: relative luminescence unit			NPR4-Mut4	3.71738e-05
Fig. 2d											Fig. 2d	p value between induced and non-induced groups
samples	Non-induced				ASA (200 μM)							samples	ASA vs Non-induced
NPR1-WT	56322	66330	59607	48515	1103784	1101954	1002602	1001906				NPR1-WT	4.32973e-08
NPR1-Mut1	61952	59252	53528	52578	1133580	1096628	1190698	1176190				NPR1-Mut1	3.84063e-09
NPR1-Mut2	53343	47727	52979	42107	1127568	1168444	972458	1103078				NPR1-Mut2	2.96619e-07
NPR1-Mut3	45770	45738	49919	53384	1285668	1135748	1206414	1158174				NPR1-Mut3	3.92162e-08
NPR1-Mut4	67635	62492	55323	33291	1005350	1186988	1052872	1169396	Unit: RLU: relative luminescence unit			NPR1-Mut4	4.03593e-07
Fig. 2f											Fig. 2f	p value between induced and non-induced groups
samples	Non-induced				ASA (200 μM)							samples	ASA vs Non-induced
NPR4-Mut1	58626	47280	49702	53855	1300444	1255737	1378936	1352847				NPR4-Mut1	7.02921e-09
NPR4-Mut5	46467	41914	41029	44093	1244919	1446831	1579432	1394747				NPR4-Mut5	1.05924e-06
NPR4-Mut6	42135	60996	49531	45928	1650494	1738797	1678292	1656864				NPR4-Mut6	2.67711e-10
NPR4-Mut7	35884	62026	37093	37053	1476321	1412907	1259401	1411468				NPR4-Mut7	1.1249e-07
NPR4-Mut8	39089	53213	66239	28888	1269435	1682871	1576994	1468438	Unit: RLU: relative luminescence unit			NPR4-Mut8	3.29296e-06
Fig. 2h											Fig. 2h	p value between induced and non-induced groups
samples	Non-induced				ASA (200 μM)							samples	ASA vs Non-induced
NPR1-Mut3	47415	55867	47666	53085	1611916	1715896	1631692	1803269				NPR1-Mut3	2.43328e-08
NPR1-Mut5	61088	38707	42882	33252	1732748	1737845	1920681	1749488				NPR1-Mut5	2.18246e-08
NPR1-Mut6	46670	41455	38182	40069	1822130	1751382	1893201	1796845				NPR1-Mut6	1.47607e-09
NPR1-Mut7	51342	40280	40129	38107	1662671	1771433	1617568	1776845				NPR1-Mut7	1.26779e-08
NPR1-Mut8	53563	50922	36045	39876	1686269	1656125	1989808	1668035	Unit: RLU: relative luminescence unit			NPR1-Mut8	7.09917e-07
Fig. 2j
	EGFP		mCherry
Membrane	67.8112		69.1762
Cytoplasm	32.1888		30.8238		Unit: RFI: relative fluorescence intensity
Fig. 2l
	EGFP		mCherry
Membrane	65.5456		23.6779
Cytoplasm	34.4544		76.3221		Unit: RFI: relative fluorescence intensity
Fig . 2n
	EGFP		mCherry
Membrane	69.1651		31.0643
Cytoplasm	30.8349		68.9357		Unit: RFI: relative fluorescence intensity

## Sheet: Figure 3
Fig. 3a
Conc. (μM)	SA				ASA
0	37254	46570	40312	39893	35838	48222	39104	32821
0.1	37176	54372	56878	37997	38538	49462	40272	38948
1	59232	59846	74094	60078	51177	62093	57016	53240
2.5	66582	75141	87286	84926	63006	76283	77505	78713
5	81324	109566	101592	103029	122516	101156	94751	109305
10	162171	152147	188935	200043	166181	166093	186756	127384
25	332216	323706	456026	419064	409249	449905	352409	349012
50	883220	1043800	1057355	1180490	779834	735338	612966	723514
100	1479140	1548560	1510513	1611600	1202170	1185891	1284241	977438
250	1747445	1770238	1916110	2091110	1869665	1753818	1643468	1651314
500	1752578	1762718	1849165	2008843	2006638	1909408	1777532	1762131
1000	1655460	1893020	1635398	1644420	1589497	1924034	1744267	1700521	Unit: RLU: relative luminescence unit
Fig. 3b															Fig. 3b	p value between induced and non-induced groups
Cell lines	Non-induced				ASA (200 μM)				SA (200 μM)							Cell lines	ASA vs Non-induced	SA vs Non-induced
HEK-293T	30431	41282	41669	42806	1621455	1640647	1655661	1683607	1896315	1821253	1765821	1843777				HEK-293T	2.25802e-11	8.18272e-10
BHK-21	78639	72869	73456	67783	1665712	1502661	1653795	1450468	1342890	1449264	1723603	1651782				BHK-21	1.47616e-07	2.99157e-06
hMSC-TERT	23163	21323	43484	45700	765998	883451	825769	746000	792633	979315	876119	910423				hMSC-TERT	3.17942e-07	6.1433e-07
CHO-K1	1177	1158	1270	1013	39489	33565	36053	35994	39061	54141	43612	41209				CHO-K1	1.15893e-07	1.29673e-05
HeLa	638	982	557	1035	12870	16945	35040	20623	21701	23683	23038	26016				HeLa	0.00530954	2.65843e-07
CaCO2	1348	1803	1621	2330	21851	19478	21233	16386	16027	15099	21492	17071				CaCO2	6.85848e-06	3.46198e-05
HepG2	7943	10650	10939	12572	444370	512058	485902	601852	413386	563568	562188	522299	Unit: RLU: relative luminescence unit			HepG2	5.49954e-06	7.34387e-06
Fig. 3c																							Fig. 3c	p value between non-induced vs induced groups
Time (h)	Non-induced				25 μM				50 μM				100 μM				200 μM							Time (h)	25 μM	50 μM	100 μM	200 μM
0	0				0				0				0				0							0	NA	NA	NA	NA
12	4412	5768	4763	5267	23191	24344	25859	34270	57552	79004	61970	54674	72196	160894	139818	136610	221250	233235	217183	248743				12	0.000131954	3.97378e-05	0.00069632	6.51006e-08
24	42428	40580	40620	36714	317112	399346	360007	426157	604914	805623	795751	646611	812571	1512598	1170022	1156688	1667794	1806140	1842542	1850936				24	7.95968e-06	1.20353e-05	0.000224925	1.36332e-08
36	58534	53881	43205	41931	662444	809331	649892	646354	1285165	1605712	1372893	1091515	1765696	2086777	2254912	2241048	2705709	3465840	3138974	2918177				36	3.4171e-06	1.95013e-05	1.9488e-06	1.60183e-06
48	90566	80628	72709	61403	1027269	1126834	837601	847867	2189841	2238594	1543550	1517162	3081884	3058341	2887319	2409469	4556563	4347354	4080871	4298489				48	1.63509e-05	0.000100264	2.0086e-06	1.00258e-08
60	125935	112475	99774	99418	1281153	1352668	1003743	1007386	2935401	2694608	2079761	1766818	3934805	3494903	3538682	3001501	4930013	5330399	4726353	4595493				60	2.5665e-05	0.000157637	2.10174e-06	9.45798e-08
72	185227	127932	104560	85214	1419712	1404925	1044172	1064355	2928798	3273453	2251048	2083357	4048733	3931852	3484566	3092592	5337901	5183839	4777204	4878165	Unit: RLU: relative luminescence unit			72	4.44231e-05	0.000111467	3.84317e-06	2.5351e-08
Fig. 3d																							Fig. 3d	p value between non-induced vs induced groups
Time (h)	Non-induced				25 μM				50 μM				100 μM				200 μM							Time (h)	25 μM	50 μM	100 μM	200 μM
0	0				0				0				0				0							0	NA	NA	NA	NA
12	7533	9369	7216	10773	32768	29602	42530	34492	43020	51105	50235	38754	68260	78844	53672	38572	154680	159550	137870	165175				12	0.00010001	1.98304e-05	0.0011474	3.04996e-07
24	39250	41663	36627	35472	290839	247762	347490	314355	540139	594175	562274	442462	862217	1013374	894835	561794	1543613	1696491	1702700	1686893				24	1.63019e-05	5.18033e-06	0.000168949	1.13607e-08
36	55061	44588	56922	65013	409699	388581	495722	496912	810654	896150	992301	831395	1456646	1573621	1701842	1315742	2828317	2726132	2529512	2763075				36	9.5044e-06	9.70788e-07	2.11641e-06	1.36473e-08
48	82568	78039	77774	102696	576124	642618	772088	784163	1205598	1348138	1630384	1624318	2266759	2297798	2555132	2375059	3494878	3525492	3276209	3889921				48	2.09371e-05	1.29791e-05	3.46635e-08	1.63667e-07
60	107903	96184	114792	104287	771685	808921	1047612	1183039	1760512	1767205	2134367	2295847	2705398	2768336	3311631	3488926	4131470	4104552	4174702	4989446				60	0.000133574	8.24032e-06	5.18524e-06	1.05588e-06
72	139128	112933	133916	122743	912434	948366	1174374	1172487	1990492	2143333	2422320	2917999	3308961	3328416	3610207	3795969	4744266	4390736	4541471	5060633	Unit: RLU: relative luminescence unit			72	1.2398e-05	3.36761e-05	1.16011e-07	6.88703e-08
Fig. 3e
Time (h)	ON-OFF-ON				OFF-ON-OFF
0	10	0	20	20	20	0	64	32
12	120175	153115	155318	178748	4897	3255	6209	3926
24	1719350	1618379	1679665	1678689	31756	34357	41683	33888
24.5	20	130	110	10	50	39	34	10
36	4591	6679	5252	5833	188613	152310	160040	161675
48	45670	38465	41040	36444	1614695	1695149	1602546	1645151
48.5	20	26	27	37	19	16	61	32
60	187030	175695	160528	161875	5913	5232	7185	5638
72	1559664	1675661	1677344	1666504	53136	44921	41549	37463	Unit: RLU: relative luminescence unit
Fig. 3f											Fig. 3f	p value between induced (ON)and non-induced (OFF) groups
Time (h)	ON-OFF-ON				OFF-ON-OFF							Time (h)	p value
0	60	23	34	80	65	34	86	50				0	0.595755
12	269324	224384	283322	228542	8132	4306	5332	5898				12	2.9684e-06
24	1841689	1995047	1840013	1486019	51758	34857	38743	35401				24	3.49663e-06
24.5	29	34	45	54	54	87	20	123				24.5	0.229094
36	5978	7205	6574	7551	297268	287250	240778	240920				36	2.36377e-06
48	36279	41692	50479	48319	1723471	1799704	1918473	1821105				48	9.26585e-09
48.5	10	30	40	10	70	40	23	90				48.5	0.0945507
60	215646	275142	202316	186506	6985	6920	7852	3976				60	3.3202e-05
72	1835770	1911952	1773164	1744028	36134	41840	42090	57586	Unit: RLU: relative luminescence unit			72	6.01531e-09
Fig. 3g
	ASA (200 μM)				SA (200 μM)
No	42418	43799	27207	48567	42613	46103	42147	35389
0	1803722	1654983	1646565	1734613	1801646	1878317	1840475	1866083
5	366964	334902	207426	378964	353318	449828	410998	239596
10	106126	92159	28362	105274	131052	124953	128749	64120
25	38605	36440	36969	20778	35870	27504	25734	35926	Unit: RLU: relative luminescence unit
												NA: not available

## Sheet: Figure 4
Fig. 4b
	Non-induced				ASA				SA
NPR1	1.56	0.27	1.51	1.56	1.62	1.59	1.52	1.47	1.52	1.82	1.82	1.43
NPR4	0.98	0.96	1.09	0.98	1.01	1.05	1.06	1	1.02	1.16	0.91	0.88
VanR-VP16	0.89	1.09	1.02	1.01	0.94	1.06	1.01	1.04	0.91	1.09	0.88	0.84
nLuc	0.97	0.99	1.01	1.03	35.21	36.03	40.17	36.58	44.82	46.21	46.3	35.83
mINS	0.99	1.01	1	0.99	32.84	31.56	32.21	33.92	40.09	38.81	42	48.81	relative mRNA levels
Fig. 4c
Conc. (μM)	SA				ASA
0	89990	82809	93544	86717	91398	85985	83719	89988
0.1	139397	153685	140522	139542	149920	141890	140200	129831
1	174149	167249	173053	147038	143562	140185	162415	137323
5	224495	224722	196568	188316	188969	178715	183924	176433
10	1026571	916962	925667	851129	435255	433223	445744	406174
25	2904271	2912640	2866015	2796253	1914864	2119568	2064559	2075620
50	4676911	4981867	5233007	5116420	3021602	3124932	3162659	2902950
75	5620933	6429673	6341802	6191844	5036005	5208218	5271100	4838250
100	9204220	8364275	9142853	9553453	7507091	7881420	7795859	7572582
250	9708456	9581884	9354389	9721024	8713661	8827280	9378452	9442395
500	8286113	8865245	8652585	8423111	8623000	9343014	9915200	8665557
1000	7836407	8441064	8744113	8981505	7800902	8294668	8177500	8621600	Unit: RLU: relative luminescence unit
Fig. 4d
Conc. (μM)	SA				ASA
0	0.05486	0.05486	0.05615	0.05452	0.0569	0.0571	0.05791	0.05554
0.1	0.06171	0.06005	0.06126	0.06096	0.06201	0.0636	0.06269	0.06194
1	0.07609	0.07441	0.07497	0.07497	0.08261	0.0758	0.0758	0.07431
5	0.12076	0.11596	0.11712	0.11741	0.11785	0.11756	0.12701	0.12076
10	0.38248	0.36846	0.3707	0.35939	0.27531	0.27531	0.2726	0.27363
25	1.09224	1.07881	1.08152	1.07348	0.42939	0.45834	0.49217	0.52817
50	2.61293	2.07033	3.53107	3.38067	1.61062	1.69716	1.90994	1.85063
75	3.45854	3.44229	4.24611	4.14077	2.86471	2.4033	1.77748	2.39705
100	4.31076	4.462	4.66069	4.32313	4.28923	4.13887	3.96238	4.83871
250	4.46244	4.73481	5.25096	5.10229	3.98522	3.74557	4.00869	4.18883
500	4.3445	4.65756	5.19336	4.31026	4.49314	4.67332	4.46676	4.63501
1000	4.54191	4.39989	4.33249	4.58915	3.68225	3.94045	4.1272	3.65397	Insulin (μg/L)
Fig. 4e																				Fig. 4e	p value between non-induced vs induced groups
Time (h)	Non-induced				25 μM				75 μM				200 μM								Time (h)	25 μM	75 μM	200 μM
0	0				0				0				0								0	NA	NA	NA
12	0.03055	0.03066	0.03112	0.0311	0.1499	0.15225	0.15225	0.15186	0.24464	0.24526	0.33007	0.40223	0.5036	0.50279	0.4707	0.4913					12	8.44199e-13	0.000353568	1.41773e-09
24	0.0348	0.0353	0.03483	0.03474	1.18194	1.63478	1.66035	1.41702	2.45257	2.44838	2.74381	2.4221	4.52253	4.26392	3.97271	4.43052					24	1.33157e-05	5.48437e-08	3.44375e-08
36	0.04095	0.04088	0.04157	0.04188	2.28761	2.23697	2.34028	2.17937	4.496	4.58333	4.35033	4.405	7.85871	7.57675	7.0768	7.97269					36	9.38377e-10	1.64804e-10	2.2292e-08
48	0.04855	0.04918	0.04947	0.0488	3.32933	3.04726	3.37229	2.70364	5.84614	5.85086	5.57914	5.57443	10.2893	10.1271	9.44751	9.77057	Insulin (μg/L)				48	1.06036e-06	4.75287e-10	3.23037e-09
Fig. 4f																				Fig. 4f	p value between non-induced vs induced groups
Time (h)	Non-induced				25 μM				75 μM				200 μM								Time (h)	25 μM	75 μM	200 μM
0	0				0				0				0								0	NA	NA	NA
12	0.02525	0.02467	0.02473	0.02492	0.17737	0.17791	0.17294	0.18613	0.40051	0.333	0.39876	0.34439	0.57392	0.56168	0.50195	0.55575					12	2.21678e-09	1.21585e-06	5.25616e-08
24	0.03626	0.03894	0.03229	0.03114	1.33738	1.34443	1.418	1.46624	3.14786	3.4081	3.34643	3.35524	4.66886	4.7274	4.65721	5.8474					24	9.37353e-09	1.88838e-09	2.67749e-06
36	0.04864	0.05577	0.05001	0.05708	2.21446	2.21446	2.10517	2.2253	5.087	4.83283	4.69733	4.68917	8.941	8.77943	9.00952	7.92781					36	3.72265e-10	3.63765e-09	4.0108e-08
48	0.07258	0.07098	0.07445	0.0638	3.4081	3.41393	2.78524	2.92107	5.4855	7.54543	6.405	5.99464	10.8978	10.4949	11.1036	11.5019	Insulin (μg/L)				48	1.49367e-06	7.18723e-06	3.35855e-09
Fig. 4g											Fig. 4g	p value between induced (ON)and non-induced (OFF) groups
Time (h)	ON-OFF-ON				OFF-ON-OFF							Time (h)	p value
0	0				0							0	NA
12	0.52948	0.51435	0.52739	0.51623	0.02873	0.02869	0.02879	0.02866				12	1.49827e-11
24	4.67405	4.04374	4.98654	5.3115	0.03441	0.04093	0.06659	0.05727				24	2.30468e-06
24.5	0							0				24.5	NA
36	0.02939	0.02879	0.02873	0.02862	0.53245	0.52307	0.53271	0.52307				36	1.89657e-12
48	0.0616	0.04842	0.05033	0.04364	4.2378	4.87193	4.97519	4.74947				48	1.24417e-07
48.5	0							0				48.5	NA
60	0.52307	0.52307	0.52684	0.52388	0.02871	0.02877	0.02866	0.02866				60	2.35882e-15
72	4.5576	4.15426	4.4835	5.50842	0.05766	0.05772	0.06016	0.05944	Insulin (μg/L)			72	3.97726e-06
Fig. 4h											Fig. 4h	p value between induced (ON)and non-induced (OFF) groups
Time (h)	ON-OFF-ON				OFF-ON-OFF							Time (h)	p value
0	0				0							0	NA
12	0.49539	0.49668	0.499	0.51747	0.02753	0.0273	0.02766	0.02729				12	1.12028e-10
24	4.61105	4.81495	4.9565	5.23177	0.04677	0.0427	0.05343	0.05222				24	2.50488e-08
24.5	0	0	0	0	0	0	0	0				24.5	NA
36	0.02764	0.02729	0.02799	0.02723	0.49849	0.49668	0.49564	0.49539				36	9.287e-16
48	0.05023	0.03723	0.05453	0.0536	4.24365	5.20553	5.55814	4.90566				48	2.10388e-06
48.5	0	0	0	0	0	0	0	0				48.5	NA
60	0.49513	0.50285	0.48491	0.63055	0.0273	0.02729	0.02732	0.02809				60	6.43077e-06
72	4.34338	4.64902	5.89601	4.67629	0.05889	0.05768	0.05515	0.05518	Insulin (μg/L)			72	8.00895e-06
Fig. 4i
	ASA (200 μM)				SA (200 μM)
No	0.05707	0.05337	0.05569	0.05592	0.0536	0.05407	0.05523	0.05454
0	4.18516	4.5786	5.0535	4.8769	5.48584	5.42463	5.19118	5.06895
5	0.81967	0.90507	0.89732	0.92051	0.81562	0.99212	0.94838	0.97356
10	0.242	0.24301	0.24504	0.25311	0.26031	0.21817	0.24014	0.26207
25	0.03897	0.03948	0.04135	0.03982	0.04664	0.04637	0.05002	0.04396	Insulin (μg/L)
													NA: not available

## Sheet: Figure 5
Fig. 5a
	0 μM				50 μM				200 μM
ASA	37254	46570	40312	39893	1902579	2412828	1683171	1717779	5128224	5633328	4884942	4529319
SA	37271	41792	40668	34134	2437686	2880888	2918301	3258153	5210802	5465427	5058531	5520531
BA	38374	39152	41844	36041	57582	56502	53192	41306	44139	54301	51743	37924
3HBA	32190	45727	34442	39247	29532	38093	46914	48819	24586	43827	40415	41526
4HBA	45930	47981	34233	38266	54441	54410	45218	39775	55473	59386	51107	42939
OTA	39526	41051	48456	37783	41835	48301	41312	41425	38429	43378	33883	40737
4HBDA	42662	37879	41369	35056	45930	48386	42074	46169	62751	42043	61180	40016
PA	43883	40402	39335	41652	36924	51261	40765	33965	35703	41410	37609	31657
MSC	32073	40439	45814	53260	317918	378718	406038	384526	446266	554972	542546	500172
DSS	41143	44003	46208	49131	5619	16925	25083	21356	1448	2333	2768	1988
5H2MBA	39120	48162	35011	42240	33499	36383	30860	33215	37534	35320	35484	32314
PCA	36156	42582	51782	41619	32832	39195	41649	39105	34245	41754	40098	41889
INA	36379	48862	32308	43553	43713	48599	31085	45327	49720	26663	44255	48200
BTH	35331	49566	42952	30189	43046	36638	45367	43513	33005	35118	39196	59628	Unit: RLU: relative luminescence unit
Fig. 5b
Conc. (μmol)	2,3DHBA				2,5DHBA				GTA
0	84191	74767	71204	78327	71048	94244	80992	78338	72501	74850	73827	64920
0.01	99614	74331	61574	92518	67322	71882	82006	81170	65220	78159	72501	74007
0.1	104092	83828	84130	98489	61214	75356	80932	67546	59808	60951	72501	71961
1	122472	116064	105926	110740	64820	88542	89840	76832	59145	63537	72744	66183
5	502358	399641	472923	482081	72478	75594	81484	70228	53853	64257	59505	68652
10	948209	1023944	898686	891419	71986	89734	83512	76100	58725	61851	77559	69192
25	1374755	966564	1196780	1294902	67202	64642	76414	82678	61491	64257	72021	65883
50	1854738	1851624	1383012	1767672	74148	78666	61722	46126	60891	69072	71118	51087
100	3008538	3042900	1991574	2849184	65744	99288	53848	60248	50967	63597	52530	50364
250	3798887	3728565	3287502	3569441	74220	78400	80650	73236	37683	47901	42729	40686
500	4645305	4784486	4163067	4340750	51692	55484	46798	71448	5193	4413	5193	4173
1000	4738995	4472267	3696048	4380782	53016	60182	69058	65040	2433	2733	3153	4113	Unit: RLU: relative luminescence unit
Fig. 5c
Conc. (μmol)	SAADG				SADOG				SCA
0	73422	83269	78404	74132	77516	70794	87744	87358	64806	84762	79110	88248
0.01	101753	96482	106486	73142	71884	75418	100096	92946	57120	66132	79590	64326
0.1	83824	97751	124112	95996	64278	92324	103926	106696	63006	70338	80430	74184
1	113586	126593	143870	102353	67812	106730	92644	110476	77304	75984	97506	73218
5	251066	353286	327978	298984	71414	101676	119252	96352	66972	83556	77064	72378
10	516781	696988	710505	583091	79006	81472	90378	94540	66252	76224	84276	77790
25	1041975	1143815	1334191	1013768	72318	99542	90512	99156	63126	71778	87042	82476
50	1861856	1657446	2073432	1984668	57984	82108	92760	99240	65286	54714	82116	91974
100	2891633	3096388	2395334	3161482	60896	84256	92358	93684	60184	74243	68907	86093
250	4389604	4176401	4557310	4183561	60076	74984	76810	83014	64610	64350	73593	75153
500	4730225	4341815	5004440	4025807	61548	78218	86938	81186	56024	80756	72033	73203
1000	3552255	4053251	3587082	3564457	92290	87912	98920	109402	55374	70597	58754	69297	Unit: RLU: relative luminescence unit
Fig. 5d
Conc. (μmol/L)	2,3DHBA				SAADG
0	0.04266	0.04249	0.04274	0.04546	0.04348	0.04081	0.04224	0.04323
50	0.72226	0.71836	0.72873	0.76767	0.68507	0.68507	0.69789	0.7151
100	1.41102	1.36538	1.40283	1.57673	1.43537	1.28152	1.48426	1.44873
250	2.18322	2.37816	2.65009	2.42658	2.43343	2.09095	2.47414	2.41054
500	2.93029	2.36991	2.48894	2.50828	2.3185	2.4523	2.58199	3.0779	Insulin (μg/L)

## Sheet: Figure 6
Fig. 6b
0	10	50	100	200	300
838	4420	15293	7353	15749	15656
225	6143	6174	9935	14384	20845
194	1248	5204	14932	12300	23394
420	3903	9304	20259	10848	10948
792	3320	10828	13306	16949	15393
932	3460	6184	15295	15293	17945	Unit: RLU: relative luminescence unit
Fig. 6c
0	10	50	100	200	300
182	4430	5194	8828	13292	23243
194	5892	7242	20292	14282	13292
493	2530	8339	12202	15353	14104
830	6993	10808	13939	6949	18292
924	2464	4283	9938	20830	14182
749	2349	4282	13639	13273	14282	Unit: RLU: relative luminescence unit
Fig. 6d
Wild type	Negative control	ASA	SA	Non-induced	ASA + VA	SA + VA
8.7	26.1	10.9	13.1	26.3	26.3	27.3
5.8	31.2	9.1	13	26.6	28.2	26.5
7.9	28.3	10.4	11.9	20.4	19.4	27.3
8.2	23.4	9.7	9.7	21.4	22.4	20.3
10.2	24.2	16.3	11.4	29.3	28.3	22.5	Blood glucose (mmol/L)
Fig. 6e
Wild type	Negative control	ASA	SA	Non-induced	ASA + VA	SA + VA
0.50415	0.11118	0.49526	0.63337	0.14512	0.16785	0.17937
0.80883	0.12881	0.73128	0.64975	0.156	0.13432	0.13534
0.51624	0.11468	0.79331	0.49658	0.15517	0.13737	0.13534
0.67346	0.12733	0.53245	0.77672	0.12185	0.12507	0.12714
0.55911	0.14461	0.74105	0.61746	0.11675	0.12246	0.12507	Blood glucose (mmol/L)
Fig. 6f
Time (min)	Wild type					Negative control					ASA					SA					Non-induced
0	8.8	8.7	7.9	10.1	8.1	28.8	30.1	30.7	24.3	28.9	14.3	11.8	12.3	17.9	8.9	11.8	11.2	12.1	13.4	10.3	27.6	24.3	25.3	23.2	33.4
15	15.6	16.4	16	17.1	16.5	33.4	33.8	33.1	28.4	33.2	28.9	33	26.1	30.1	25.8	29.8	32.4	26.8	30.1	24.3	32.7	29.2	32.4	33.3	30.4
30	19.3	23.9	26.6	19.9	19.6	33.4	33.2	33.8	32.1	36.6	31.1	33.4	29.9	32.9	29.9	33.4	26.9	33.2	30.4	32.5	31.7	33.4	33.4	33.1	29.9
60	16.4	16.8	25.9	17.8	18.6	30.6	34.6	32.6	33.8	31.2	24.3	28.4	24.3	24.3	23	30.2	24.1	26.5	20.1	24.1	29.5	28.6	30.1	33.4	33.4
90	13.4	13.9	20.4	16.2	15.3	30.1	32.1	33	28.9	29.3	18.2	21.3	20.3	16.3	13.2	25.4	20.2	18.9	15.4	16.2	28.2	25.8	29.3	32.3	33.4
120	8.9	7.9	15.4	11.2	12.1	28.9	30.3	30.1	28.3	24.6	12.3	17.8	15.1	12.9	10.3	14.3	18.1	11.4	10.3	12.3	26.7	23.3	28.9	31.3	30.9	Blood glucose (mmol/L)
Fig. 6g
Time (day)	Wild type					Negative control, T1D					ASA, T1D					SA, T1D					Non-induced, T1D
0	8.2	7.9	10.2	11.2	6.7	19.5	25.4	28.3	28.6	20.5	23.9	29.4	25.4	29.4	23.6	26.5	23.5	25.4	23.9	24.3	23.9	28.5	29.3	28.3	20.6
2	6.4	8.8	10.2	11.2	9.8	24.3	25.4	26.4	19.5	27.5	13	11.2	10.4	15.3	14.3	12.5	14.2	16.4	10.3	9.4	26.4	23.4	23.6	28.4	26.5
4	9.8	7.8	7.1	8.9	10.2	20.9	30	29.5	27.3	27.5	11.4	9.3	10.3	15.3	13.2	15.4	12.2	11.7	13.6	9.7	28.6	29.5	20.4	21.6	28.5
7	10.2	6.7	6.9	11.4	10.3	25.6	31.2	28.4	29.4	24.3	14.3	11.5	13.9	12.8	13.7	12.2	12.4	14.2	10.6	8.7	26.6	23.5	20.6	19.7	31.2
10	8.6	8.7	8.9	7.4	10.2	30.4	22.6	19.3	27.5	28.8	13.5	10.2	9.2	8.6	13.9	10.5	7.8	9.9	10.4	15.3	26.4	29.4	28.4	26.2	23.4
13	10.2	11.3	9.5	7.6	8.7	28.7	20	27	26.8	30.4	10.3	9.3	8.3	14.2	15.3	12.6	14.3	13.2	13.2	9.4	28.6	20.4	23.6	28.4	24.5
16	12.2	7.9	6.8	11.2	10.9	23.7	27.4	24.6	21.7	28.6	10.3	13.2	16.4	11.3	8.6	15	12.5	14.3	12.6	11.7	26.4	20.5	28.4	25.4	29.3
19	10	8.8	6.8	8.8	13.2	31	27.5	28	29.6	23.7	11.2	12.4	14.3	13.2	7.9	14.3	13.2	13.7	12.7	10.3	25.4	23.5	20.5	30.2	29.6
22	11.3	10.4	12.5	8.8	7.6	27.5	29.4	21.7	23.6	30.4	8.8	8.6	11.2	14.3	15.3	13.3	11	14.9	13.2	8.6	28.5	23	27.6	28.9	27.6
25	10.3	11.4	12.4	8.7	8.7	30.2	23.6	30.5	23.6	27.4	9.6	10.3	11.4	11.6	14.9	9.8	12.5	16.3	14.3	9.3	30.4	20.3	24.3	26.4	28.6
28	13.2	10.3	7.8	9.9	9.8	29.4	26.4	28.6	30.3	29.3	10.3	11.3	14.2	10.3	9.2	8.6	13.2	14.3	12	12.4	30.4	23.6	29.4	26.4	25.9	Blood glucose (mmol/L)
Fig. 6h
Time (week)	Wild type					ASA, T1D					SA, T1D					Non-induced, T1D					Negative control, T1D
0	0.525451	0.782639	1.00729	0.365231	0.522682	0.067272	0.122454	0.055332	0.135368	0.312462	0.279804	0.133209	0.23877	0.0813103	0.134594	0.114247	0.286737	0.0835201	0.0184441	0.229733	0.214832	0.07356	0.0982462	0.160527	0.262898
1	0.713089	0.518066	0.831104	0.491295	0.90177	0.903538	0.798049	0.266501	0.704173	0.759403	0.534683	1.13029	0.339642	0.553146	0.341857	0.0718425	0.0530852	0.0976674	0.0124533	0.142884	0.178873	0.06195	0.086097	0.033751	0.353289
2	0.538375	0.680687	0.568839	0.671086	0.534683	0.896767	0.361036	0.958493	0.631991	1.18317	0.524528	1.06383	0.539299	0.314163	0.5633	0.192065	0.101451	0.255563	0.12238	0.1827	0.076942	0.162006	0.044938	0.020073	0.090707
3	0.586379	0.392372	0.797667	0.704762	0.602072	0.493626	0.926935	0.3654	0.578892	0.831495	0.534683	1.06198	0.950234	0.570685	0.544837	0.065285	0.162006	0.117876	0.002142	0.084546	0.169826	0.044938	0.006309	0.046445	0.148642
4	0.375644	0.723594	1.06493	0.486827	1.10533	1.07195	0.711448	0.48002	0.751491	0.704173	0.329672	0.554069	0.321917	0.943773	1.04555	0.117876	0.042302	0.132243	0.127085	0.155018	0.086924	0.155018	0.063622	0.015448	0.155018	Blood insulin (μg/L)

## Sheet: Figure 7
Fig. 7a	Substance P
T1D, NC	T1D-Implant, ASA (-)	T1D, ASA (+)	T1D-Implant, ASA (+)	WT, ASA (-)
2932.24	1741.02	2305.99	1642.6	1344.44
2524.33	2078.89	2058	1270.81	1015.88
2333.11	1869.44	2180.22	1166.67	961.303
2612.99	2934.32	2058	1841.36	1243.56
2153.89	2522.1	1820.83	1007.33	1414.68
2514.73	2514.22	1596.87	1039.41	585.479
4334.2	2619.85	1814.58	1357.43	472.144	pg/ml
Fig. 7b	CGRP
T1D, NC	T1D-Implant, ASA (-)	T1D, ASA (+)	T1D-Implant, ASA (+)	WT, ASA (-)
63.0394	64.2424	46.0969	8.19585	10.5243
44.1604	47.7081	47.1539	21.4298	8.76058
54.3356	61.837	33.283	6.95894	7.29187
36.9551	47.9447	61.3499	9.55131	10.0538
39.1648	40.261	24.7548	13.6814	14.1735
46.32	34.3472	42.4907	38.7321	34.1417
62.0174	69.5428	35.4393	23.2078	23.854	pg/ml
Fig. 7c	MCP-1
T1D, NC	T1D-Implant, ASA (-)	T1D, ASA (+)	T1D-Implant, ASA (+)	WT, ASA (-)
115.407	345.082	91.7982	149.713	23.1344
149.591	190.697	117.903	99.6221	40.3419
266.809	241.423	154.843	46.0146	75.6252
258.273	162.327	118.168	52.7854	29.3098
57.4937	155.877	74.3989	55.7669	69.3329
144.341	110.789	135.802	28.3756	46.8441
158.539	226.412	120.332	29.6603	85.7331	pg/ml
Fig. 7d	MDA
T1D, NC	T1D-Implant, ASA (-)	T1D, ASA (+)	T1D-Implant, ASA (+)	WT, ASA (-)
7.50161	7.52477	8.64	4.35226	5.88062
9.49311	6.13535	6.5578	4.51436	5.60274
7.75634	9.4468	7.703	7.27004	5.07013
10.9057	10.211	9.7232	4.42173	4.19016
6.83006	8.40474	6.1934	6.50586	7.6174
7.2932	8.12685	6.6649	5.51011	5.53327
13.6151	12.3646	8.3017	3.91228	5.32485	μmol/L
Fig. 7e	MCRP
T1D, NC	T1D-Implant, ASA (-)	T1D, ASA (+)	T1D-Implant, ASA (+)	WT, ASA (-)
19.1365	20.9398	22.4601	13.9188	13.0273
21.1158	24.158	19.3407	14.2925	15.1026
20.6455	23.6427	19.0768	13.5178	16.7443
22.0058	22.7136	19.0039	16.4705	16.1659
20.2304	21.4454	17.4575	15.7396	13.5846
19.9263	21.5724	17.9946	16.0013	13.5125
19.9144	20.1027	16.8391	13.8695	13.8801	ng/ml
Fig. 7f	IL-6
T1D, NC	T1D-Implant, ASA (-)	T1D, ASA (+)	T1D-Implant, ASA (+)	WT, ASA (-)
47.6853	40.8032	48.8973	13.8852	15.4139
36.9861	44.2861	29.2038	21.5981	16.5309
43.1476	35.8734	30.0838	11.7367	14.463
79.5288	42.213	40.4909	29.8323	19.0358
38.4469	65.3499	39.991	12.2733	14.9547
53.6738	51.9466	40.5913	26.0523	22.6149
36.0741	60.3991	30.3965	7.74799	10.6759	pg/ml
Fig. 7g	TNF-alpha
T1D, NC	T1D-Implant, ASA (-)	T1D, ASA (+)	T1D-Implant, ASA (+)	WT, ASA (-)
56.1835	115.527	59.2055	49.5434	16.7208
102.5	91.7867	68.5465	31.5909	20.8735
142.689	153.119	86.6048	39.4573	7.88537
115.13	97.5066	117.976	31.1944	55.1824
87.2418	167.678	98.0476	70.5722	52.0473
104.737	112.6	90.9795	22.1363	63.0889
114.436	135.323	65.7564	55.6966	41.8111	pg/ml
Fig. 7h	IL-1beta
T1D, NC	T1D-Implant, ASA (-)	T1D, ASA (+)	T1D-Implant, ASA (+)	WT, ASA (-)
33.2795	27.6722	20.7532	4.90637	0.827705
42.5699	29.6028	27.6165	13.3832	8.78692
32.4509	28.9036	22.1878	4.51064	7.88235
45.0252	24.363	20.6724	6.71258	13.6952
26.7712	15.6494	22.0765	1.85137	4.86735
43.0347	25.9535	21.5512	4.54986	7.09726
30.0557	43.0283	15.1701	7.5016	2.22181	pg/ml
Fig. 7i	IFN-gamma
T1D, NC	T1D-Implant, ASA (-)	T1D, ASA (+)	T1D-Implant, ASA (+)	WT, ASA (-)
75.785	85.2875	49.5445	30.3435	12.4707
78.3766	94.0824	82.9148	38.7809	30.8126
77.0511	81.6161	56.2373	33.1584	8.50886
67.087	103.466	72.5473	33.6872	49.4003
61.7102	79.6351	49.9436	32.1605	46.1013
98.4686	117.339	79.4631	32.9648	11.7334
56.676	60.1091	51.0405	19.6943	27.0891	pg/ml

## Sheet: Fig. S2
Fig. S2c
Conc. (μmol/L)	ASA				SA
0	38.1982	39.8447	32.6411	34.2356	30.7961	29.2812	25.4612	23.6891
0.1	39.4727	38.2586	32.6024	32.2751	30.7252	30.2256	23.9106	23.7967
1	38.7093	38.832	33.2331	33.4027	30.495	30.4614	24.2524	24.2081
10	37.3283	40.3652	30.3325	34.7116	29.3376	31.1578	22.9676	23.303
100	39.1656	38.788	33.477	32.415	28.7635	30.03	22.7271	22.474
1000	38.6125	37.7203	31.6997	31.1939	28.2983	27.5122	23.0249	22.4789	SEAP (U/L)
Fig. S2d
Conc. (μmol/L)	ASA				SA
0	77.145	70.0898	89.3137	82.7629	111.855	80.4143	124.543	110.055
0.1	75.8274	66.5414	83.9321	81.1564	110.185	74.7733	124.79	101.291
1	74.982	61.5709	84.9257	73.5227	105.097	73.8888	121.351	104.284
10	74.2984	63.419	83.4115	77.2979	99.2785	83.2321	115.336	106.735
100	76.9415	64.7862	84.9168	79.3893	97.2956	74.9299	115.05	99.4017
1000	70.0057	59.2554	73.7497	64.0115	100.357	94.6202	111.892	110.235	SEAP (U/L)
Fig. S2e
Conc. (μmol/L)	ASA				SA
0	32.1292	32.3558	29.7844	28.115	24.6778	23.8425	23.2674	23.4054
0.1	33.4868	31.8255	29.5882	27.9258	24.4881	25.4696	22.3015	24.4422
1	33.4284	33.7073	29.66	29.0785	24.7106	25.7797	22.2266	24.4935
10	34.2429	33.8998	31.1052	29.138	24.8208	25.8486	22.4198	24.6433
100	33.425	32.9628	29.9105	29.4025	24.7678	25.5198	22.8456	24.8246
1000	31.7265	31.7707	29.011	29.5466	24.3103	23.8953	23.4324	25.1412	SEAP (U/L)
Fig. S2f
Conc. (μmol/L)	S1-S2-ASA				S1-S2-SA				S1-ASA				S1-SA				S2-ASA				S2-SA
0	157.14	138.696	160.037	158.657	164.926	196.548	123.216	146.171	855.839	872.202	920.485	825.321	893.215	1078.59	943.596	951.563	888.594	884.237	901.588	673.933	813.38	847.521	789.263	938.859
0.1	204.514	165.061	197.349	180.664	175.341	179.062	127.236	135.719	913.889	842.147	910.118	691.038	1048.11	1112.2	883.616	1007.05	937.703	1048.31	706.38	1112.12	751.071	980.468	754.943	988.537
1	185.583	165.033	183.079	175.277	173.264	172.61	127.759	127.678	986.189	777.711	926.784	877.495	887.907	1087.51	950.183	973.379	709.858	1085.14	1182.89	1074.46	875.119	943.996	744.709	863.055
10	178.992	161.378	182.982	178.794	179.555	176.833	133.789	130.332	818.988	1008.1	856.487	694.02	993.505	1016.97	967.104	889.481	733.009	1028.57	939.723	833.844	746.024	928.931	706.411	772.204
100	184.143	154.011	185.195	172.564	166.696	174.053	120.563	131.136	1020.1	797.008	929.84	654.678	972.151	1172.87	859.246	1038.02	973.993	763.423	1169.49	841.224	931.828	939.79	786.761	880.319
1000	147.059	140.897	139.664	148.761	154.901	158.988	141.111	149.676	834.517	721.414	762.759	942.771	960.383	1152.11	882.014	969.339	910.866	1012.53	1200.28	1140.71	746.674	961.928	806.617	827.514	SEAP (U/L)

## Sheet: Fig. S3
Fig. S3b
	Non-induced				ASA (200 μM)				SA (200 μM)
NPR1-FL	181.205	187.929	193.47	201.824	243.349	279.159	259.805	303.183	314.841	293.916	341.486	319.862
NPR1-T1	141.096	133.612	152.056	143.61	228.552	221.53	248.192	240.31	215.774	195.911	233.983	212.736
NPR1-T2	169.955	188.321	184.103	204.038	275.875	302.561	300.89	331.154	314.117	282.426	347.254	310.167
NPR1-T3	136.49	159.673	147.034	172.028	211.498	195.441	228.379	211.808	247.025	219.615	268.5	238.124	SEAP (U/L)
Fig. S3c
	Non-induced				ASA (200 μM)				SA (200 μM)
NPR1-FL	13.4577	13.266	15.1625	14.7422	11.593	11.9738	12.8415	13.0775	13.8299	13.4196	15.2593	14.6281
NPR1-T1	9.50724	10.0846	8.49518	9.05531	10.8144	10.5794	9.98516	9.66334	12.2895	12.7731	11.2233	11.7368
NPR1-T2	11.2639	10.861	12.473	12.1554	12.1839	13.7795	13.3061	15.0179	13.0523	13.5093	14.2234	14.7883
NPR1-T3	10.1117	10.5674	11.3254	12.3081	12.2846	13.1174	13.4784	14.6677	12.9491	14.7695	14.2397	16.4171	SEAP (U/L)
Fig. S3d
	Non-induced				ASA (200 μM)				SA (200 μM)
NPR1-FL	42.3271	42.3962	37.573	38.0817	122.261	120.526	110.339	109.899	119.455	122.244	107.995	110.74
NPR1-T1	28.5594	30.8811	25.4644	27.6017	91.9976	94.7436	84.3069	85.0685	92.7594	105.575	84.08	95.818
NPR1-T2	34.1829	30.6354	30.5433	32.6722	135.137	119.893	123.267	108.878	117.815	123.992	107.422	113.014
NPR1-T3	28.567	29.1656	25.27	25.7113	111.598	91.7768	101.743	82.0815	105.628	93.0432	95.9555	84.9575	SEAP (U/L)
Fig. S3e
	Non-induced				ASA (200 μM)				SA (200 μM)
NPR1-FL	74.6036	72.5743	79.654	77.9316	108.025	102.806	115.466	111.094	95.009	105.673	101.975	113.854
NPR1-T1	43.268	42.3604	46.9583	45.8264	75.5203	60.5653	81.6338	65.3525	76.1712	75.0721	82.3256	80.6178
NPR1-T2	52.5203	55.9009	57.6534	61.4892	86.8964	85.5698	94.8987	92.7438	97.0676	100.86	105.485	109.563
NPR1-T3	50.6396	42.0811	55.3869	46.1836	77.8356	77.9527	84.521	84.7311	76.8243	68.7455	83.6638	75.0661	SEAP (U/L)
Fig. S3f
	Non-induced				ASA (200 μM)				SA (200 μM)
NPR1-FL	99.3	98.87	100.33	101.5	101.85	103.42	103.54	103.71	99.2	102.95	101.05	105.86
NPR1-T1	96.57	100.59	100.3	102.55	99.31	96.66	100.75	102.45	90.66	87.68	93.73	97.53
NPR1-T2	93.67	100.12	101.8	104.4	87.4	101.72	103.97	105.26	90.16	104.54	106.57	110.29
NPR1-T3	91.57	99.56	104.03	104.83	82.72	91.65	94.82	97.24	102.29	87.13	106.02	88.18	Cell viability (%)
Fig. S3g
	Non-induced				ASA (200 μM)				SA (200 μM)
NPR1-FL	103.62	103.48	102.19	90.71	110.01	110.64	108.57	100.73	109.4	106.48	100.98	87.38
NPR1-T1	104.65	105.81	99.98	89.55	109.26	106.9	106.69	93.52	102.04	103.51	99.1	84.2
NPR1-T2	107.1	107.84	99.52	85.54	107.29	105.37	102.75	89.28	103.68	101.33	98.07	100.55
NPR1-T3	105.23	107.28	104.1	83.4	97.01	101.75	95.17	85.11	76.34	80.38	97.51	107.15	Cell viability (%)
Fig. S3h
	Non-induced				ASA (200 μM)				SA (200 μM)
NPR1-FL	96.87	102.17	97.25	103.71	102.97	106.46	104.36	106.01	101.11	106.76	101.39	112.05
NPR1-T1	94.71	97.79	94.93	112.56	98.3	103.07	101.24	104.33	95.71	101.21	97.03	109.56
NPR1-T2	96.97	100.23	100.74	102.06	93.1	97.54	96.21	99.05	95.11	98.86	95.95	100.14
NPR1-T3	95.44	101.27	101.56	101.73	107.22	109.55	84.03	110.26	107.64	107.47	105.91	104.87	Cell viability (%)
Fig. S3i
	Non-induced				ASA (200 μM)				SA (200 μM)
NPR1-FL	100.49	102.25	100.03	97.23	107.31	108.72	108.15	99.78	111.34	109.12	106.47	95.33
NPR1-T1	107.73	101.56	98.48	92.24	107.67	105.09	106.48	99	103.28	100.27	100.6	89.34
NPR1-T2	105.99	103.94	102.11	87.97	104.24	103.3	101.05	87.51	107.32	103.08	101.36	89.68
NPR1-T3	105.78	104.05	100.86	89.31	102.69	99.65	94.44	86.57	88.55	114.67	90.01	105.06	Cell viability (%)

## Sheet: Fig. S4
Fig. S4a
	Non-induced				ASA (200 μM)				SA (200 μM)
339-532	22.6236	27.8861	32.8288	36.3896	48.1228	49.0113	58.5701	60.9121	60.4316	70.5431	72.9003	70.9497
339-541	23.8067	22.9342	36.7734	37.6139	44.7264	52.7846	41.4602	70.6485	52.4785	56.2518	78.478	76.05
339-551	33.9388	36.8624	25.9538	21.4198	52.0194	58.714	53.8695	58.8774	78.5396	80.8465	55.3176	55.3953
339-561	36.7734	37.6139	36.3828	38.7775	79.1495	81.4724	82.987	90.6389	78.478	76.05	75.5157	78.5177	SEAP (U/L)
Fig. S4b
	Non-induced				ASA (200 μM)				SA (200 μM)
349-532	25.9538	21.4198	25.5776	24.2861	46.572	35.0763	46.7502	52.6053	55.3176	55.3953	50.4736	61.7217
349-541	22.4869	23.9957	28.4249	29.311	56.7768	65.3675	71.1839	72.5811	65.4894	83.3522	70.7947	75.0316
349-551	34.9472	44.3166	44.1706	43.0805	89.2414	86.3942	93.2327	85.3951	93.1108	108.053	109.709	120.037
349-561	46.1174	47.9673	47.4559	37.3408	112.896	120.903	111.144	115.829	117.252	127.036	124.164	120.191	SEAP (U/L)
Fig. S4c
	Non-induced				ASA (200 μM)				SA (200 μM)
357-532	38.0379	41.7126	37.8917	37.669	74.2016	74.0068	73.1063	81.1797	83.7415	84.4474	81.381	83.6229
357-541	30.4204	27.9108	29.9958	32.0168	62.8367	61.6864	72.4119	72.778	69.6019	67.903	78.7884	81.1651
357-551	32.6973	37.824	33.1188	34.523	93.5984	113.97	119.666	136.768	93.5984	113.97	119.666	131.24
357-561	286.961	244.788	229.752	229.091	218.078	224.859	233.033	254.151	252.609	235.655	232.681	248.258	SEAP (U/L)
Fig. S4d
	Non-induced				ASA (200 μM)				SA (200 μM)
370-532	218.892	225.205	231.46	232.709	199.488	207.924	213.174	205.943	188.174	214.127	214.236	240.002
370-541	230.622	229.631	224.079	206.322	209.12	216.155	226.209	239.506	222.154	230.769	227.494	224.57
370-551	213.577	217.178	233.807	218.648	231.389	231.588	239.512	229.259	231.46	229.714	238.968	222.994
370-561	213.475	203.619	198.982	228.202	200.436	177.525	237.855	245.726	236.83	258.014	212.757	239.674	SEAP (U/L)

[truncated: 11 more sheets: Fig. S5, Fig. S6, Fig. S9, Fig. S10, Fig. S11, Fig. S12, Fig. S13, Fig. S14, Fig. S15, Fig. S16, Fig. S17]
